# Supplementary material for: 3-{1-[(2,4-Dinitrophenyl)hydrazino]­ethyl­idene}-5-(1-methylpropyl)pyrrolidine-2,4-dione
Source: Acta Crystallogr Sect E Struct Rep Online. 2009 Apr 8;65(Pt 5):o988–9. doi: 10.1107/S1600536809012458 (PMC2977683; doi:10.1107/S1600536809012458)
Supplement: Supplementary file 2 [file e-65-0o988-Isup2.hkl]

# 
# h,k,l, Fc-squared, Fo-squared, sigma(Fo-squared) and status flag 
# 
data_I
_shelx_title ' fe181 in P2(1)' 
_shelx_refln_list_code          4 
_shelx_F_calc_maximum       91.03 
_exptl_crystal_F_000       396.00 
_reflns_d_resolution_high  0.8036 
 
loop_ 
 _symmetry_equiv_pos_as_xyz 
 'x, y, z' 
 '-x, y+1/2, -z' 
 
_cell_length_a    10.6710 
_cell_length_b     4.9387 
_cell_length_c    16.8388 
_cell_angle_alpha  90.000 
_cell_angle_beta  107.363 
_cell_angle_gamma  90.000 
 
_shelx_F_squared_multiplier     1.000 
 
loop_ 
 _refln_index_h 
 _refln_index_k 
 _refln_index_l 
 _refln_F_squared_calc 
 _refln_F_squared_meas 
 _refln_F_squared_sigma 
 _refln_observed_status 
   6  -5   0       49.82       48.65      2.88 o 
   7  -5   0        5.04        6.60      1.13 o 
   0  -4   0       46.38       60.02      3.90 o 
   1  -4   0      158.29      189.46      6.71 o 
   2  -4   0        7.97       11.32      2.21 o 
   3  -4   0       18.83       13.48      2.46 o 
   4  -4   0      174.15      179.93      6.77 o 
   5  -4   0      135.14      146.53      5.93 o 
   6  -4   0       17.01       19.64      2.31 o 
   7  -4   0       29.62       27.95      2.60 o 
   8  -4   0       70.39       68.21      3.55 o 
   9  -4   0        4.14        3.33      0.98 o 
   1  -3   0      997.67     1061.05     22.70 o 
   2  -3   0       84.79      101.28      3.90 o 
   3  -3   0      334.08      368.36     10.88 o 
   4  -3   0       26.57       25.16      2.34 o 
   5  -3   0       63.87       62.66      3.72 o 
   6  -3   0      286.29      290.34      9.47 o 
   7  -3   0       88.59       85.43      4.58 o 
   8  -3   0        9.70        8.72      1.73 o 
   9  -3   0       15.89       15.45      1.89 o 
  10  -3   0       26.55       28.26      2.17 o 
   0  -2   0     1376.74     1836.60     27.15 o 
   1  -2   0     1206.58     1332.24     21.87 o 
   2  -2   0      214.77      255.11      7.04 o 
   3  -2   0      464.06      531.20     13.44 o 
   4  -2   0       93.75      100.67      3.57 o 
   5  -2   0        2.89       -0.64      1.29 o 
   6  -2   0       24.99       30.50      2.56 o 
   7  -2   0        2.11        1.41      1.12 o 
   8  -2   0       60.52       59.00      3.74 o 
   9  -2   0       61.22       63.30      3.99 o 
  10  -2   0       11.19       13.97      1.77 o 
  11  -2   0        7.85        8.25      1.24 o 
   1  -1   0       95.76      105.03      3.12 o 
   2  -1   0     5263.44     5284.93     59.59 o 
   3  -1   0     1030.97     1068.05     17.79 o 
   4  -1   0      489.81      532.70     12.66 o 
   5  -1   0      122.81      138.33      4.40 o 
   6  -1   0      112.65      112.16      4.01 o 
   7  -1   0        1.44        0.90      1.68 o 
   8  -1   0       22.49       19.67      2.29 o 
   9  -1   0       87.00      100.27      4.96 o 
  10  -1   0      238.88      243.68      7.44 o 
  11  -1   0       19.43       20.05      2.08 o 
  12  -1   0       52.04       58.69      2.82 o 
   1   0   0       14.55       13.15      0.46 o 
   2   0   0     1182.93     1182.25     16.89 o 
   3   0   0      574.38      549.20      7.57 o 
   4   0   0      282.30      284.91      5.89 o 
   5   0   0      463.35      459.47     14.71 o 
   6   0   0      576.87      587.95     11.02 o 
   7   0   0      326.68      329.15      8.84 o 
   8   0   0       71.41       73.78      3.48 o 
   9   0   0       38.50       33.82      1.95 o 
  10   0   0      318.87      333.73      7.91 o 
  11   0   0        3.58        4.28      0.73 o 
  12   0   0      301.06      286.34      6.75 o 
   1   1   0       98.26       91.04      2.90 o 
   2   1   0     5274.35     5371.30     60.42 o 
   3   1   0     1025.05     1091.62     18.01 o 
   4   1   0      490.95      523.22     12.44 o 
   5   1   0      125.11      140.73      4.43 o 
   6   1   0      113.58      117.93      4.05 o 
   7   1   0        1.38        4.63      1.01 o 
   8   1   0       22.65       20.75      2.23 o 
   9   1   0       86.38       96.69      4.75 o 
  10   1   0      239.35      232.86      7.19 o 
  11   1   0       19.33       19.93      1.90 o 
  12   1   0       52.21       52.37      2.67 o 
   0   2   0     1378.30     1656.50     25.17 o 
   1   2   0     1207.11     1084.89     19.04 o 
   2   2   0      214.75      226.78      6.56 o 
   3   2   0      462.42      470.58     12.55 o 
   4   2   0       94.44       89.79      3.33 o 
   5   2   0        2.77        1.67      1.05 o 
   6   2   0       25.30       31.01      2.49 o 
   7   2   0        2.16        0.50      1.80 o 
   8   2   0       60.15       58.40      3.78 o 
   9   2   0       61.52       64.31      4.00 o 
  10   2   0       11.43       11.83      1.76 o 
  11   2   0        8.22        8.92      1.16 o 
   1   3   0      994.16      985.23     21.58 o 
   2   3   0       83.47       82.12      3.58 o 
   3   3   0      334.43      323.30     10.19 o 
   4   3   0       26.28       24.44      2.26 o 
   5   3   0       63.99       64.22      3.72 o 
   6   3   0      283.90      266.38      8.91 o 
   7   3   0       88.70       81.24      4.40 o 
   8   3   0        9.48        7.66      1.51 o 
   9   3   0       16.04       13.98      1.76 o 
  10   3   0       26.39       28.07      2.13 o 
   0   4   0       46.16       51.94      3.58 o 
   1   4   0      158.91      146.40      5.96 o 
   2   4   0        8.29       10.81      2.11 o 
   3   4   0       18.98       16.41      2.23 o 
   4   4   0      172.28      145.12      6.09 o 
   5   4   0      135.71      118.44      5.36 o 
   6   4   0       17.25       14.01      2.47 o 
   7   4   0       29.40       25.77      2.30 o 
   8   4   0       70.52       71.48      3.61 o 
   9   4   0        4.16        0.49      1.92 o 
   1   5   0       99.90      100.94      4.95 o 
   2   5   0       41.21       37.09      3.04 o 
   3   5   0       35.81       38.30      2.96 o 
   4   5   0       93.66       90.59      4.39 o 
   5   5   0       47.36       49.71      3.22 o 
   6   5   0       49.53       44.11      2.81 o 
   7   5   0        5.22        0.65      1.71 o 
   0   6   0       14.31        6.86      7.01 o 
   1   6   0        2.86        8.94      4.59 o 
   2   6   0       82.73       61.37      5.60 o 
  -7  -5   1        5.65        8.38      1.31 o 
  -6  -5   1       53.93       57.00      3.04 o 
   5  -5   1        7.15        6.79      1.72 o 
   6  -5   1        8.05        6.11      1.33 o 
   7  -5   1       40.03       43.22      2.52 o 
  -9  -4   1        4.36        5.26      1.26 o 
  -8  -4   1       17.13       20.70      1.98 o 
  -7  -4   1       27.73       29.59      2.74 o 
  -6  -4   1      192.31      187.42      6.75 o 
  -5  -4   1      148.66      163.69      6.38 o 
  -4  -4   1        9.90       10.12      1.92 o 
  -3  -4   1       87.57       97.97      4.85 o 
  -2  -4   1        5.73        5.94      1.77 o 
  -1  -4   1       10.08       11.19      1.83 o 
   0  -4   1        7.48        9.51      3.00 o 
   1  -4   1       64.17       77.05      4.31 o 
   2  -4   1       42.20       52.90      3.56 o 
   3  -4   1       59.51       64.58      4.02 o 
   4  -4   1       57.18       60.18      4.09 o 
   5  -4   1        5.29        3.86      1.82 o 
   6  -4   1       47.11       44.69      3.37 o 
   7  -4   1       14.71       16.28      2.09 o 
   8  -4   1       10.72       10.10      1.65 o 
   9  -4   1       42.20       46.57      2.61 o 
 -11  -3   1       29.01       31.45      1.96 o 
 -10  -3   1        7.19        6.94      1.30 o 
  -9  -3   1        2.32       -0.39      1.87 o 
  -8  -3   1       55.24       50.08      3.41 o 
  -7  -3   1       36.57       33.70      3.01 o 
  -6  -3   1      103.79       91.38      4.74 o 
  -5  -3   1       28.74       30.05      2.81 o 
  -4  -3   1       93.99      112.66      4.79 o 
  -3  -3   1      291.62      301.79      9.80 o 
  -2  -3   1      271.25      309.47      9.60 o 
  -1  -3   1       66.02       82.84      3.35 o 
   0  -3   1       73.42      108.72      8.70 o 
   1  -3   1       12.19       10.41      1.47 o 
   2  -3   1       77.20       91.02      3.64 o 
   3  -3   1       20.56       24.48      2.10 o 
   4  -3   1       54.01       61.24      3.64 o 
   5  -3   1        7.21        4.03      1.93 o 
   6  -3   1       16.27       14.43      2.23 o 
   7  -3   1       31.96       30.88      2.69 o 
   8  -3   1        8.83        5.32      1.71 o 
   9  -3   1        9.10       10.88      1.55 o 
  10  -3   1       26.11       26.72      2.03 o 
 -12  -2   1        7.99        8.40      0.98 o 
 -11  -2   1       41.86       44.68      2.71 o 
 -10  -2   1       26.34       27.41      2.64 o 
  -9  -2   1        8.33        8.53      1.60 o 
  -8  -2   1       37.63       43.93      3.21 o 
  -7  -2   1       73.67       69.53      3.85 o 
  -6  -2   1       94.42       95.49      4.37 o 
  -5  -2   1       83.24       94.19      3.67 o 
  -4  -2   1      682.42      740.11     17.21 o 
  -3  -2   1      338.76      397.78     11.38 o 
  -2  -2   1       60.54       65.22      2.52 o 
  -1  -2   1     1547.39     1695.04     25.73 o 
   0  -2   1      311.65      356.42     10.62 o 
   1  -2   1      170.32      179.30      5.64 o 
   2  -2   1      722.69      791.61     16.30 o 
   3  -2   1      184.61      204.42      6.73 o 
   4  -2   1       38.97       49.84      2.49 o 
   5  -2   1      215.48      224.38      7.12 o 
   6  -2   1        8.08        7.71      1.42 o 
   7  -2   1       79.72       84.66      4.41 o 
   8  -2   1       53.98       57.42      3.72 o 
   9  -2   1       12.40       12.14      1.90 o 
  10  -2   1       26.26       29.29      2.47 o 
  11  -2   1        4.27        6.67      1.30 o 
 -12  -1   1       39.19       38.57      2.50 o 
 -11  -1   1        0.32       -0.36      1.50 o 
 -10  -1   1       17.43       17.56      2.06 o 
  -9  -1   1       11.44       13.11      2.03 o 
  -8  -1   1       31.51       30.79      2.59 o 
  -7  -1   1       93.19      102.05      4.43 o 
  -6  -1   1       81.14       83.78      3.43 o 
  -5  -1   1      491.61      534.88     13.74 o 
  -4  -1   1     1607.39     1733.28     26.61 o 
  -3  -1   1     1523.61     1578.04     23.16 o 
  -2  -1   1     8287.35     8148.04     88.14 o 
  -1  -1   1     2069.64     2074.03     25.62 o 
   0  -1   1     3280.79     3286.77     35.00 o 
   1  -1   1      658.45      671.36     11.22 o 
   2  -1   1     1349.90     1428.55     20.57 o 
   3  -1   1      676.52      706.66     13.84 o 
   4  -1   1      646.94      676.91     14.90 o 
   5  -1   1       21.12       26.00      1.82 o 
   6  -1   1       85.29       87.22      3.54 o 
   7  -1   1       78.54       96.52      4.43 o 
   8  -1   1       14.63       15.79      2.07 o 
   9  -1   1       16.55       17.92      2.37 o 
  10  -1   1      138.25      140.48      5.46 o 
  11  -1   1       11.35       10.91      1.37 o 
  12  -1   1       68.69       68.39      2.88 o 
 -12   0   1      436.50      418.29      8.66 o 
 -11   0   1       39.39       41.21      4.03 o 
 -10   0   1        0.37        1.39      0.77 o 
  -9   0   1       75.35       78.44      2.95 o 
  -8   0   1       35.27       40.58      2.15 o 
  -7   0   1        1.90        1.35      0.54 o 
  -6   0   1       64.25       85.32      2.57 o 
  -5   0   1       19.01       14.22      0.92 o 
  -4   0   1       96.43       78.18      1.77 o 
  -3   0   1      235.97      227.68      7.05 o 
  -2   0   1     5606.81     5325.47    172.66 o 
  -1   0   1     2042.72     1868.19     16.69 o 
   0   0   1      861.14      726.11      4.22 o 
   1   0   1      639.96      670.05      6.61 o 
   2   0   1     1763.80     1669.80     15.21 o 
   3   0   1      292.51      298.43     10.42 o 
   4   0   1      270.10      289.08      6.05 o 
   5   0   1      299.70      304.86      5.88 o 
   6   0   1       18.94       25.17      1.35 o 
   7   0   1      327.00      329.98      7.38 o 
   8   0   1      120.44      124.21      5.25 o 
   9   0   1        1.42        2.22      0.78 o 
  10   0   1        1.65        2.19      0.84 o 
  11   0   1      149.47      138.15      3.50 o 
  12   0   1       30.87       26.08      1.81 o 
 -12   1   1       38.87       37.56      2.50 o 
 -11   1   1        0.30        1.60      1.88 o 
 -10   1   1       16.88       13.48      1.97 o 
  -9   1   1       11.37       10.72      1.89 o 
  -8   1   1       31.45       29.01      2.74 o 
  -7   1   1       93.11       92.89      4.24 o 
  -6   1   1       82.09       85.58      3.39 o 
  -5   1   1      490.10      531.93     13.64 o 
  -4   1   1     1606.86     1595.31     25.03 o 
  -3   1   1     1521.91     1461.89     21.86 o 
  -2   1   1     8274.10     7156.09     78.15 o 
  -1   1   1     2065.95     1603.60     20.78 o 
   0   1   1     3268.44     3038.57    270.44 o 
   1   1   1      661.58      564.25      9.97 o 
   2   1   1     1355.07     1258.08     18.71 o 
   3   1   1      675.30      713.16     13.87 o 
   4   1   1      647.35      622.08     14.03 o 
   5   1   1       21.43       28.05      1.84 o 
   6   1   1       86.04       85.43      3.53 o 
   7   1   1       79.54       96.45      4.52 o 
   8   1   1       15.31       13.39      2.11 o 
   9   1   1       16.20       18.36      2.14 o 
  10   1   1      137.83      153.04      5.67 o 
  11   1   1       11.36       12.60      1.49 o 
  12   1   1       67.30       65.13      2.89 o 
 -12   2   1        8.24        9.58      1.17 o 
 -11   2   1       41.34       42.71      2.55 o 
 -10   2   1       26.56       26.18      2.43 o 
  -9   2   1        8.44        8.07      1.48 o 
  -8   2   1       36.71       33.32      2.96 o 
  -7   2   1       73.17       61.21      3.73 o 
  -6   2   1       94.69       83.68      4.09 o 
  -5   2   1       82.58       81.12      3.40 o 
  -4   2   1      679.56      740.13     17.24 o 
  -3   2   1      338.05      363.37     10.74 o 
  -2   2   1       60.49       59.09      2.36 o 
  -1   2   1     1543.05     1405.56     22.49 o 
   0   2   1      311.78      329.97     42.23 o 
   1   2   1      169.78      145.23      4.97 o 
   2   2   1      722.94      686.30     14.92 o 
   3   2   1      185.07      182.21      5.55 o 
   4   2   1       39.98       46.52      2.50 o 
   5   2   1      214.56      209.53      6.86 o 
   6   2   1        8.00        8.18      1.30 o 
   7   2   1       79.37       78.41      4.11 o 
   8   2   1       53.56       59.60      3.84 o 
   9   2   1       12.10       12.23      1.77 o 
  10   2   1       26.60       28.53      2.43 o 
  11   2   1        4.11        6.87      1.12 o 
 -11   3   1       28.69       29.68      1.97 o 
 -10   3   1        7.05        7.30      1.22 o 
  -9   3   1        2.50       -0.77      2.05 o 
  -8   3   1       55.94       51.21      3.44 o 
  -7   3   1       36.84       35.85      3.17 o 
  -6   3   1      102.99       91.45      4.50 o 
  -5   3   1       28.93       29.67      2.66 o 
  -4   3   1       93.67       83.26      4.02 o 
  -3   3   1      291.30      234.06      7.38 o 
  -2   3   1      272.97      243.82      7.38 o 
  -1   3   1       66.44       61.02      2.89 o 
   0   3   1       73.84       92.58     11.62 o 
   1   3   1       12.04        7.46      1.40 o 
   2   3   1       77.97       62.75      3.14 o 
   3   3   1       19.91       17.30      1.82 o 
   4   3   1       55.73       50.32      3.35 o 
   5   3   1        7.11        6.79      1.67 o 
   6   3   1       16.33       12.82      2.14 o 
   7   3   1       32.47       32.92      2.85 o 
   8   3   1        8.70        7.23      1.45 o 
   9   3   1        8.90        9.65      1.63 o 
  10   3   1       26.24       28.25      1.95 o 
  -9   4   1        4.48        7.10      1.22 o 
  -8   4   1       17.09       13.87      1.72 o 
  -7   4   1       28.13       30.89      2.78 o 
  -6   4   1      193.77      163.44      6.36 o 
  -5   4   1      148.63      132.71      5.73 o 
  -4   4   1        9.82        9.18      2.08 o 
  -3   4   1       87.71       80.60      4.49 o 
  -2   4   1        5.85        2.63      3.12 o 
  -1   4   1        9.62       10.71      1.73 o 
   0   4   1        7.63        8.86      1.17 o 
   1   4   1       64.62       67.85      3.92 o 
   2   4   1       42.91       38.90      3.33 o 
   3   4   1       60.87       54.31      3.70 o 
   4   4   1       57.25       49.02      3.42 o 
   5   4   1        5.19        6.15      1.79 o 
   6   4   1       46.83       45.49      3.41 o 
   7   4   1       15.04       15.97      2.19 o 
   8   4   1       10.80        7.85      1.47 o 
   9   4   1       41.59       44.95      2.51 o 
  -7   5   1        5.44        6.74      1.38 o 
  -6   5   1       53.90       51.61      2.92 o 
  -5   5   1        6.86        7.89      1.51 o 
  -4   5   1       24.61       22.18      2.51 o 
  -3   5   1       48.24       44.03      3.33 o 
  -2   5   1        2.54        1.50      3.13 o 
  -1   5   1       30.66       27.87      3.00 o 
   0   5   1       22.93       30.01      2.13 o 
   1   5   1       49.84       43.31      3.45 o 
   2   5   1      145.04      134.49      5.54 o 
   3   5   1       83.96       86.33      4.40 o 
   4   5   1       12.04       10.72      1.84 o 
   5   5   1        6.90        5.56      1.31 o 
   6   5   1        8.31        9.37      1.36 o 
   7   5   1       39.44       40.65      2.38 o 
  -2   6   1       14.84       14.25      4.42 o 
  -1   6   1        0.92        3.09      6.40 o 
   0   6   1       31.88       41.24      6.57 o 
   1   6   1        5.56        8.41      4.36 o 
   2   6   1       79.48       69.92      5.33 o 
  -7  -5   2       21.75       26.60      2.15 o 
  -6  -5   2        3.17        6.10      1.33 o 
   5  -5   2       39.09       39.66      2.73 o 
   6  -5   2        3.26        2.63      1.34 o 
  -9  -4   2       28.70       32.90      2.48 o 
  -8  -4   2        8.04        5.34      1.48 o 
  -7  -4   2       43.21       47.07      3.27 o 
  -6  -4   2       87.29       93.70      4.73 o 
  -5  -4   2      131.25      148.78      6.05 o 
  -4  -4   2       15.07       18.31      2.27 o 
  -3  -4   2       86.74       84.24      4.55 o 
  -2  -4   2       10.44       10.45      1.87 o 
  -1  -4   2       30.89       39.72      3.19 o 
   0  -4   2        6.88        7.47      1.06 o 
   1  -4   2      200.42      227.03      7.30 o 
   2  -4   2      267.07      277.26      8.28 o 
   3  -4   2       14.31       17.23      2.20 o 
   4  -4   2      103.96      108.00      5.17 o 
   5  -4   2      203.77      191.18      6.85 o 
   6  -4   2        8.95       13.31      2.09 o 
   7  -4   2        6.44        4.10      1.40 o 
   8  -4   2       13.00       15.60      1.64 o 
   9  -4   2       53.72       56.47      2.66 o 
 -11  -3   2       16.79       15.24      1.54 o 
 -10  -3   2        9.61        7.45      1.45 o 
  -9  -3   2       10.07       10.98      1.62 o 
  -8  -3   2       37.86       33.57      3.03 o 
  -7  -3   2       41.96       48.65      3.45 o 
  -6  -3   2        1.33       -0.88      2.06 o 
  -5  -3   2       47.52       51.91      3.30 o 
  -4  -3   2        9.36        5.39      1.65 o 
  -3  -3   2      111.03      112.59      4.17 o 
  -2  -3   2       69.87       68.20      3.18 o 
  -1  -3   2       43.22       46.64      2.51 o 
   0  -3   2      182.11      221.98      5.22 o 
   1  -3   2      170.92      184.05      5.69 o 
   2  -3   2       38.73       49.81      2.83 o 
   3  -3   2      102.85       94.81      4.33 o 
   4  -3   2      115.07      121.76      5.13 o 
   5  -3   2       21.53       25.28      2.44 o 
   6  -3   2      136.96      130.33      5.61 o 
   7  -3   2        8.22        7.73      1.55 o 
   8  -3   2        4.40        3.96      1.56 o 
   9  -3   2       20.04       19.99      2.10 o 
  10  -3   2        0.78       -0.22      1.08 o 
 -12  -2   2        4.37        5.24      0.99 o 
 -11  -2   2        5.72        5.73      1.32 o 
 -10  -2   2        7.10        7.05      1.53 o 
  -9  -2   2       86.01       80.25      4.27 o 
  -8  -2   2       12.67        9.72      1.99 o 
  -7  -2   2      110.96      121.47      5.15 o 
  -6  -2   2      328.17      323.26     10.34 o 
  -5  -2   2       70.22       70.30      3.11 o 
  -4  -2   2      159.55      202.89      6.14 o 
  -3  -2   2       45.27       52.28      2.37 o 
  -2  -2   2      153.63      173.21      5.64 o 
  -1  -2   2      226.56      242.58      6.44 o 
   0  -2   2      348.50      360.30      8.73 o 
   1  -2   2      215.96      263.41      7.07 o 
   2  -2   2     1541.35     1653.45     26.74 o 
   3  -2   2      563.98      589.41     14.73 o 
   4  -2   2      454.22      472.76     13.91 o 
   5  -2   2      186.75      192.98      6.09 o 
   6  -2   2       20.49       26.79      2.49 o 
   7  -2   2      136.44      134.42      5.68 o 
   8  -2   2      285.76      269.15      8.10 o 
   9  -2   2      141.87      154.19      5.75 o 
  10  -2   2       13.77       11.27      1.79 o 
  11  -2   2        0.71        1.05      0.83 o 
 -12  -1   2      138.28      140.78      5.04 o 
 -11  -1   2      172.69      165.69      5.76 o 
 -10  -1   2        6.64        7.11      1.64 o 
  -9  -1   2       26.73       26.82      2.76 o 
  -8  -1   2       85.06       92.93      4.47 o 
  -7  -1   2       13.34       12.79      1.87 o 
  -6  -1   2      289.58      333.20      9.60 o 
  -5  -1   2      201.41      220.86      6.99 o 
  -4  -1   2      917.62      979.82     18.03 o 
  -3  -1   2     1185.35     1245.95     19.49 o 
  -2  -1   2     7884.21     7779.03     84.48 o 
  -1  -1   2      893.58      859.06     12.98 o 
   0  -1   2      571.47      596.42     20.72 o 
   1  -1   2     3180.32     3104.82     37.03 o 
   2  -1   2      869.61      858.03     14.79 o 
   3  -1   2     2817.57     2852.85     37.78 o 
   4  -1   2      229.00      243.46      7.18 o 
   5  -1   2       86.00       90.89      3.41 o 
   6  -1   2      104.54      105.14      4.04 o 
   7  -1   2      266.79      263.26      8.41 o 
   8  -1   2      306.59      297.35      9.34 o 
   9  -1   2       57.76       62.59      3.67 o 
  10  -1   2      155.13      155.20      5.58 o 
  11  -1   2        1.67        4.03      0.89 o 
 -12   0   2       57.04       57.97      4.66 o 
 -11   0   2        3.33        4.04      0.76 o 
 -10   0   2       27.22       28.84      2.99 o 
  -9   0   2      105.52      120.11      3.72 o 
  -8   0   2        0.16       -0.73      0.73 o 
  -7   0   2       18.86       21.34      1.32 o 
  -6   0   2      517.82      545.72     10.31 o 
  -5   0   2       82.05       85.65      2.07 o 
  -4   0   2      831.88      751.47     30.33 o 
  -3   0   2       78.40       85.77      1.91 o 
  -2   0   2       44.76       49.03      1.11 o 
  -1   0   2      212.93      171.83      2.58 o 
   0   0   2      739.24      620.16      4.20 o 
   1   0   2        1.87        0.52      1.01 o 
   2   0   2      973.25      975.94     10.54 o 
   3   0   2      628.03      659.87     12.28 o 
   4   0   2      187.25      206.78      4.94 o 
   5   0   2      255.66      275.67      6.09 o 
   6   0   2      271.37      289.08      8.14 o 
   7   0   2       20.83       27.33      1.75 o 
   8   0   2       46.06       47.96      2.32 o 
   9   0   2       35.43       40.74      2.20 o 
  10   0   2      722.66      710.20     13.98 o 
  11   0   2        4.21        3.56      0.69 o 
  12   0   2       23.43       24.30      1.36 o 
 -12   1   2      137.57      146.13      4.46 o 
 -11   1   2      173.74      177.04      5.85 o 
 -10   1   2        6.53        5.85      1.38 o 
  -9   1   2       27.07       33.34      2.76 o 
  -8   1   2       85.07       91.10      4.39 o 
  -7   1   2       12.82       12.70      1.80 o 
  -6   1   2      288.19      333.98      9.59 o 
  -5   1   2      200.20      223.76      6.98 o 
  -4   1   2      926.78     1022.28     18.43 o 
  -3   1   2     1176.82     1230.26     19.30 o 
  -2   1   2     7889.48     7894.79     85.60 o 
  -1   1   2      889.74      851.05     12.87 o 
   0   1   2      572.33      578.11     16.49 o 
   1   1   2     3181.51     3057.20     36.48 o 
   2   1   2      867.38      900.01     15.19 o 
   3   1   2     2813.62     2911.83     38.31 o 
   4   1   2      228.44      253.57      7.29 o 
   5   1   2       86.85       93.74      3.41 o 
   6   1   2      103.90       93.58      3.82 o 
   7   1   2      265.79      246.98      7.30 o 
   8   1   2      308.18      308.47      9.46 o 
   9   1   2       57.64       57.42      3.73 o 
  10   1   2      153.76      157.41      5.50 o 
  11   1   2        1.83        1.56      1.84 o 
 -12   2   2        4.14        4.24      0.84 o 
 -11   2   2        5.81        7.64      1.28 o 
 -10   2   2        7.12        6.64      1.36 o 
  -9   2   2       86.38       83.28      4.45 o 
  -8   2   2       12.19       10.92      1.97 o 
  -7   2   2      111.59      114.03      4.95 o 
  -6   2   2      330.96      322.89     10.25 o 
  -5   2   2       69.09       66.85      2.99 o 
  -4   2   2      160.82      187.06      5.84 o 
  -3   2   2       46.02       49.82      2.32 o 
  -2   2   2      156.40      156.31      4.71 o 
  -1   2   2      226.79      226.57      6.19 o 
   0   2   2      347.31      353.35     17.18 o 
   1   2   2      214.67      250.64      6.78 o 
   2   2   2     1538.99     1560.60     25.60 o 
   3   2   2      565.13      563.14     14.22 o 
   4   2   2      452.73      443.63     13.33 o 
   5   2   2      189.15      184.68      5.86 o 
   6   2   2       19.88       20.68      2.27 o 
   7   2   2      135.02      146.56      5.72 o 
   8   2   2      283.29      278.03      9.02 o 
   9   2   2      141.92      146.02      5.44 o 
  10   2   2       13.92       15.87      1.70 o 
  11   2   2        0.79        1.62      0.82 o 
 -11   3   2       16.73       17.10      1.60 o 
 -10   3   2        9.41        4.89      1.48 o 
  -9   3   2        9.75        9.82      1.61 o 
  -8   3   2       38.07       30.67      2.74 o 
  -7   3   2       41.61       52.66      3.64 o 
  -6   3   2        1.23        1.56      2.39 o 
  -5   3   2       48.58       46.14      3.29 o 
  -4   3   2        9.30        8.40      1.57 o 
  -3   3   2      109.54      102.58      4.04 o 
  -2   3   2       69.28       67.29      3.07 o 
  -1   3   2       43.49       45.42      2.52 o 
   0   3   2      181.81      206.42     17.83 o 
   1   3   2      170.57      171.73      5.00 o 
   2   3   2       37.69       36.17      2.36 o 
   3   3   2      102.11       84.09      4.03 o 
   4   3   2      115.23      111.36      4.85 o 
   5   3   2       21.60       21.33      2.46 o 
   6   3   2      136.06      135.97      5.55 o 
   7   3   2        7.85        5.56      1.47 o 
   8   3   2        4.65        5.76      1.22 o 
   9   3   2       20.26       16.47      1.73 o 
  10   3   2        0.73        0.00      0.94 o 
  -9   4   2       28.86       33.42      2.43 o 
  -8   4   2        7.81        9.38      1.49 o 
  -7   4   2       42.70       39.82      3.03 o 
  -6   4   2       87.23       78.79      4.38 o 
  -5   4   2      131.48      133.82      5.68 o 
  -4   4   2       14.96       11.71      1.84 o 
  -3   4   2       86.65       67.94      4.08 o 
  -2   4   2       10.21        8.10      1.94 o 
  -1   4   2       30.47       30.80      2.75 o 
   0   4   2        7.03        9.04      1.03 o 
   1   4   2      199.21      174.33      6.36 o 
   2   4   2      268.52      220.93      7.34 o 
   3   4   2       14.04        7.44      2.07 o 
   4   4   2      103.80       96.09      4.83 o 
   5   4   2      203.44      188.98      6.61 o 
   6   4   2        9.08        9.71      1.65 o 
   7   4   2        6.49        5.66      1.11 o 
   8   4   2       13.17       11.85      1.65 o 
   9   4   2       52.62       55.28      2.64 o 
  -7   5   2       21.99       24.77      2.04 o 
  -6   5   2        3.10        5.80      1.38 o 
  -5   5   2       35.90       32.62      2.70 o 
  -4   5   2       20.97       22.43      2.32 o 
  -3   5   2       21.51       21.15      2.71 o 
  -2   5   2       36.86       36.78      3.00 o 
  -1   5   2      115.01      115.13      5.15 o 
   0   5   2      127.35      144.13      9.29 o 
   1   5   2      149.56      150.86      5.93 o 
   2   5   2       11.82       14.37      2.01 o 
   3   5   2       70.87       60.90      3.60 o 
   4   5   2       11.32       12.57      1.81 o 
   5   5   2       39.11       36.25      2.62 o 
   6   5   2        3.27        5.18      1.08 o 
  -2   6   2       30.82       14.35      4.69 o 
  -1   6   2        9.28       14.89      4.52 o 
   0   6   2        7.97       10.30      2.80 o 
   1   6   2       18.47       24.57      4.27 o 
   2   6   2      181.85      168.94      6.09 o 
  -7  -5   3        6.21        8.01      1.44 o 
  -6  -5   3        0.09        0.33      1.20 o 
   5  -5   3        8.48        9.12      1.52 o 
   6  -5   3       36.75       42.10      2.59 o 
  -9  -4   3        1.19        2.36      1.01 o 
  -8  -4   3       13.32       11.98      1.98 o 
  -7  -4   3       21.65       21.93      2.35 o 
  -6  -4   3       24.77       25.37      2.59 o 
  -5  -4   3       35.80       38.59      3.01 o 
  -4  -4   3        1.15        0.00      1.59 o 
  -3  -4   3      123.87      130.98      5.73 o 
  -2  -4   3       11.41       12.65      2.08 o 
  -1  -4   3      137.47      172.66      6.17 o 
   0  -4   3      120.23      146.56      3.91 o 
   1  -4   3      138.69      153.60      5.96 o 
   2  -4   3      155.91      175.20      6.47 o 
   3  -4   3        7.42        5.57      1.69 o 
   4  -4   3      113.48      121.40      5.49 o 
   5  -4   3       88.51       87.96      4.58 o 
   6  -4   3       17.07       12.68      1.83 o 
   7  -4   3       46.47       51.25      3.05 o 
   8  -4   3       44.58       39.77      2.72 o 
 -11  -3   3       22.99       32.74      2.09 o 
 -10  -3   3        8.58        9.58      1.59 o 
  -9  -3   3       30.99       23.56      2.38 o 
  -8  -3   3       34.69       31.37      2.96 o 
  -7  -3   3       30.48       29.11      2.88 o 
  -6  -3   3      251.94      266.83      8.05 o 
  -5  -3   3        3.38        3.90      1.29 o 
  -4  -3   3        3.69        7.92      1.35 o 
  -3  -3   3       12.52       14.17      1.63 o 
  -2  -3   3      257.53      274.40      8.85 o 
  -1  -3   3      490.19      566.18     15.19 o 
   0  -3   3      373.18      409.46     30.99 o 
   1  -3   3      121.83      133.59      4.43 o 
   2  -3   3      150.71      177.85      5.83 o 
   3  -3   3      532.74      606.53     17.75 o 
   4  -3   3      303.72      318.97      9.47 o 
   5  -3   3      413.59      428.51     13.07 o 
   6  -3   3      112.12      106.46      5.07 o 
   7  -3   3      106.96      102.90      4.91 o 
   8  -3   3       35.69       46.06      3.06 o 
   9  -3   3        1.36        0.41      0.71 o 
  10  -3   3       41.05       46.15      2.47 o 
 -12  -2   3       10.11       11.67      1.33 o 
 -11  -2   3       36.95       37.65      2.60 o 
 -10  -2   3       80.10       82.96      4.25 o 
  -9  -2   3       86.29       88.66      4.55 o 
  -8  -2   3       70.65       76.56      4.15 o 
  -7  -2   3       38.46       36.34      2.90 o 
  -6  -2   3       50.39       45.48      3.08 o 
  -5  -2   3      450.72      461.79     14.01 o 
  -4  -2   3     2460.92     2702.28     40.02 o 
  -3  -2   3      159.93      182.98      5.46 o 
  -2  -2   3      516.87      525.07     12.45 o 
  -1  -2   3       66.26       97.57      3.08 o 
   0  -2   3      207.44      227.04     13.67 o 
   1  -2   3       93.28      116.57      3.62 o 
   2  -2   3      154.74      163.52      5.12 o 
   3  -2   3      766.86      806.72     18.20 o 
   4  -2   3     1116.28     1220.89     24.73 o 
   5  -2   3       64.90       65.73      3.61 o 
   6  -2   3       47.36       55.24      3.42 o 
   7  -2   3       69.10       73.01      4.21 o 
   8  -2   3      253.78      273.56      9.02 o 
   9  -2   3       55.01       56.10      3.35 o 
  10  -2   3        0.50        1.01      1.31 o 
  11  -2   3        8.46        8.40      1.03 o 
 -12  -1   3       82.81       93.60      3.65 o 
 -11  -1   3       71.30       73.24      3.83 o 
 -10  -1   3       35.25       36.56      2.85 o 
  -9  -1   3       43.70       42.02      3.17 o 
  -8  -1   3       80.31       70.70      3.88 o 
  -7  -1   3        2.50        4.13      0.91 o 
  -6  -1   3      358.22      450.43     13.47 o 
  -5  -1   3      130.56      158.47      5.09 o 
  -4  -1   3      708.86      821.23     16.09 o 
  -3  -1   3     3105.53     3152.64     39.65 o 
  -2  -1   3     2697.61     2701.44     33.50 o 
  -1  -1   3      366.76      365.10      7.57 o 
   0  -1   3     2133.57     1992.33     38.75 o 
   1  -1   3     1228.18     1274.20     18.75 o 
   2  -1   3     2015.20     2152.32     29.46 o 
   3  -1   3        7.96       10.04      1.11 o 
   4  -1   3      452.48      508.32     13.34 o 
   5  -1   3      128.93      129.99      4.26 o 
   6  -1   3      692.00      702.84     18.76 o 
   7  -1   3      288.49      329.59     10.96 o 
   8  -1   3      337.86      334.17      9.99 o 
   9  -1   3      181.31      185.49      6.53 o 
  10  -1   3       79.48       80.79      3.85 o 
  11  -1   3       22.81       26.32      1.78 o 
 -13   0   3       56.62       52.77      1.69 o 
 -12   0   3       13.66       14.58      1.24 o 
 -11   0   3        4.17        3.61      0.84 o 
 -10   0   3        6.91        6.76      1.07 o 
  -9   0   3       16.27       14.95      1.44 o 
  -8   0   3       46.03       40.62      2.70 o 
  -7   0   3      454.39      476.48     10.41 o 
  -6   0   3      186.77      223.94      5.21 o 
  -5   0   3       74.19       78.59      4.02 o 
  -4   0   3     2017.31     2005.88     63.49 o 
  -3   0   3      676.27      657.74     21.79 o 
  -2   0   3     1795.47     1621.48     42.44 o 
  -1   0   3      854.14      717.46      7.29 o 
   0   0   3       88.23       71.69      1.09 o 
   1   0   3     2591.73     2522.06     21.30 o 
   2   0   3      689.88      642.21      8.97 o 
   3   0   3       34.41       36.29      1.19 o 
   4   0   3     1081.04     1153.65     14.78 o 
   5   0   3      418.10      437.77      9.10 o 
   6   0   3       27.44       25.83      1.43 o 
   7   0   3      271.46      268.92      6.00 o 
   8   0   3       24.69       23.49      1.74 o 
   9   0   3        1.24        1.53      0.71 o 
  10   0   3        0.00        1.36      0.67 o 
  11   0   3       16.39       16.62      1.16 o 
 -12   1   3       82.49       90.81      3.67 o 
 -11   1   3       71.57       73.32      3.70 o 
 -10   1   3       34.15       32.00      2.88 o 
  -9   1   3       43.68       47.08      3.33 o 
  -8   1   3       81.16       66.41      3.78 o 
  -7   1   3        2.53        4.66      1.17 o 
  -6   1   3      354.78      396.45     12.54 o 
  -5   1   3      131.85      159.25      5.12 o 
  -4   1   3      709.12      734.15     14.97 o 
  -3   1   3     3111.14     3013.01     38.16 o 
  -2   1   3     2692.66     2565.08     32.06 o 
  -1   1   3      367.22      362.59      7.50 o 
   0   1   3     2142.45     1899.43     44.99 o 
   1   1   3     1226.30     1212.70     18.01 o 
   2   1   3     2014.33     2042.56     28.22 o 
   3   1   3        7.92        8.41      1.02 o 
   4   1   3      453.77      512.31     13.28 o 
   5   1   3      129.37      116.34      3.99 o 
   6   1   3      690.09      712.17     18.76 o 
   7   1   3      291.23      314.51      9.33 o 
   8   1   3      336.33      344.53     11.54 o 
   9   1   3      180.82      181.89      6.48 o 
  10   1   3       77.55       74.40      3.73 o 
  11   1   3       22.97       19.31      1.65 o 
 -12   2   3       10.03        7.71      1.14 o 
 -11   2   3       36.71       40.89      2.63 o 
 -10   2   3       80.62       83.30      4.14 o 
  -9   2   3       86.22       75.56      4.26 o 
  -8   2   3       70.13       67.52      3.98 o 
  -7   2   3       40.25       41.63      2.95 o 
  -6   2   3       50.36       42.50      2.86 o 
  -5   2   3      449.86      474.23     14.10 o 
  -4   2   3     2456.92     2690.23     39.80 o 
  -3   2   3      159.86      169.24      5.20 o 
  -2   2   3      514.27      484.14     11.83 o 
  -1   2   3       65.87       86.25      2.64 o 
   0   2   3      208.02      207.75      7.98 o 
   1   2   3       92.32      107.43      3.45 o 
   2   2   3      156.06      153.91      4.94 o 
   3   2   3      764.52      738.04     17.07 o 
   4   2   3     1116.16     1184.35     24.08 o 
   5   2   3       64.41       59.70      3.40 o 
   6   2   3       47.37       47.84      3.40 o 
   7   2   3       69.29       70.99      3.99 o 
   8   2   3      251.61      234.57      7.41 o 
   9   2   3       55.06       53.94      3.29 o 
  10   2   3        0.44        0.13      0.74 o 
  11   2   3        8.39        6.83      1.14 o 
 -11   3   3       23.14       25.78      1.95 o 
 -10   3   3        8.84        7.19      1.51 o 
  -9   3   3       31.25       26.46      2.48 o 
  -8   3   3       35.14       35.63      2.92 o 
  -7   3   3       30.95       26.90      2.63 o 
  -6   3   3      250.82      225.93      7.31 o 
  -5   3   3        3.40        2.31      1.42 o 
  -4   3   3        3.66        5.34      1.45 o 
  -3   3   3       12.59       12.94      1.63 o 
  -2   3   3      259.90      231.31      7.10 o 
  -1   3   3      489.49      522.86     14.40 o 
   0   3   3      372.36      378.66     45.41 o 
   1   3   3      121.20      120.90      4.10 o 
   2   3   3      153.32      144.91      4.78 o 
   3   3   3      535.71      504.43     13.29 o 
   4   3   3      306.56      264.66      8.48 o 
   5   3   3      415.53      358.64     11.71 o 
   6   3   3      111.40       93.31      4.67 o 
   7   3   3      105.29       95.85      4.66 o 
   8   3   3       35.40       39.89      2.97 o 
   9   3   3        1.43        3.08      0.79 o 
  10   3   3       41.93       50.13      2.52 o 
  -9   4   3        1.23        1.16      1.37 o 
  -8   4   3       13.24       14.06      1.93 o 
  -7   4   3       21.25       19.44      2.18 o 
  -6   4   3       24.56       26.15      2.56 o 
  -5   4   3       35.32       32.39      3.00 o 
  -4   4   3        1.13        0.00      2.22 o 
  -3   4   3      123.15      111.95      5.11 o 
  -2   4   3       11.36       11.71      1.76 o 
  -1   4   3      137.33      157.94      5.87 o 
   0   4   3      119.44      128.95     13.86 o 
   1   4   3      137.98      126.59      5.26 o 
   2   4   3      156.59      132.99      5.72 o 
   3   4   3        7.35        9.06      1.48 o 
   4   4   3      113.71      102.08      5.01 o 
   5   4   3       88.19       74.35      4.12 o 
   6   4   3       16.94       14.29      1.95 o 
   7   4   3       47.06       44.47      2.82 o 
   8   4   3       45.40       39.44      2.63 o 
  -7   5   3        6.11        5.85      1.37 o 
  -6   5   3        0.08       -0.67      1.10 o 
  -5   5   3       26.84       24.03      2.37 o 
  -4   5   3        7.91        8.05      1.64 o 
  -3   5   3       49.39       43.48      3.25 o 
  -2   5   3       68.54       62.49      4.00 o 
  -1   5   3       84.85       87.56      4.40 o 
   0   5   3      148.93      151.86      5.51 o 
   1   5   3       91.39       88.36      4.55 o 
   2   5   3       57.73       53.49      3.63 o 
   3   5   3       24.27       27.21      2.47 o 
   4   5   3       16.17       13.77      1.90 o 
   5   5   3        8.98        9.61      1.43 o 
   6   5   3       37.18       34.77      2.40 o 
  -2   6   3       12.73       10.33      3.99 o 
  -1   6   3       48.49       39.88      4.82 o 
   0   6   3       50.76       40.10      7.53 o 
   1   6   3       85.25       77.09      5.00 o 
  -7  -5   4        0.06        0.24      1.36 o 
  -6  -5   4        3.76        3.90      1.19 o 
   4  -5   4        8.64       11.52      1.32 o 
   5  -5   4       37.54       51.00      3.01 o 
   6  -5   4        4.07        6.12      1.13 o 
  -9  -4   4       11.50       14.63      1.56 o 
  -8  -4   4        0.38       -1.04      1.81 o 
  -7  -4   4        4.39        0.47      2.88 o 
  -6  -4   4       65.30       69.27      4.07 o 
  -5  -4   4       14.33        7.68      1.96 o 
  -4  -4   4       42.75       52.70      3.67 o 
  -3  -4   4       71.19       82.47      4.46 o 
  -2  -4   4      374.27      431.31     12.89 o 
  -1  -4   4      199.82      244.47      8.07 o 
   0  -4   4       18.46       19.03      1.58 o 
   1  -4   4       10.46        9.83      1.79 o 
   2  -4   4       74.10       79.32      4.36 o 
   3  -4   4        8.73        7.78      1.80 o 
   4  -4   4       15.26       15.12      2.11 o 
   5  -4   4        1.85        3.12      1.23 o 
   6  -4   4       21.36       21.77      2.08 o 
   7  -4   4       11.80       16.72      1.73 o 
   8  -4   4       27.48       29.39      2.18 o 
 -11  -3   4       10.25        9.94      1.67 o 
 -10  -3   4       53.31       56.03      3.16 o 
  -9  -3   4      128.24      113.98      4.98 o 
  -8  -3   4      107.32      100.58      4.95 o 
  -7  -3   4      266.82      267.77      9.02 o 
  -6  -3   4       59.27       62.58      3.92 o 
  -5  -3   4        2.69        4.27      1.40 o 
  -4  -3   4       16.13       25.58      2.28 o 
  -3  -3   4       86.12       90.78      3.76 o 
  -2  -3   4      160.24      186.91      5.73 o 
  -1  -3   4      239.23      306.74      9.02 o 
   0  -3   4      191.54      242.48      5.65 o 
   1  -3   4      296.57      334.14      9.95 o 
   2  -3   4      448.94      445.92     12.18 o 
   3  -3   4      139.97      159.63      5.76 o 
   4  -3   4       67.16       66.37      3.83 o 
   5  -3   4      267.43      255.40      7.81 o 
   6  -3   4       28.76       24.33      2.48 o 
   7  -3   4      189.46      179.36      6.28 o 
   8  -3   4       11.81       16.44      1.79 o 
   9  -3   4       11.57       13.58      1.68 o 
 -12  -2   4       16.63       19.70      1.69 o 
 -11  -2   4       29.70       32.35      2.50 o 
 -10  -2   4       19.79       22.94      2.64 o 
  -9  -2   4       89.21      102.70      4.91 o 
  -8  -2   4      381.68      413.74     12.76 o 
  -7  -2   4       11.38       12.40      1.76 o 
  -6  -2   4      340.65      389.76     11.37 o 
  -5  -2   4      569.26      556.92     15.56 o 
  -4  -2   4     1099.19     1141.06     22.44 o 
  -3  -2   4      307.23      348.68     10.64 o 
  -2  -2   4      311.75      330.36      9.78 o 
  -1  -2   4      143.04      151.55      4.46 o 
   0  -2   4      127.22      137.61      5.55 o 
   1  -2   4       61.56       57.33      2.44 o 
   2  -2   4     1089.80     1188.07     22.29 o 
   3  -2   4      520.56      492.90     13.94 o 
   4  -2   4      911.65      912.99     21.14 o 
   5  -2   4      109.11      111.77      4.68 o 
   6  -2   4      509.26      500.47     14.03 o 
   7  -2   4      103.90      107.92      4.99 o 
   8  -2   4       45.17       44.61      3.26 o 
   9  -2   4        5.83        5.34      1.38 o 
  10  -2   4       45.67       47.41      2.60 o 
 -12  -1   4       65.73       71.41      3.27 o 
 -11  -1   4       61.91       65.39      3.63 o 
 -10  -1   4       35.11       32.11      2.77 o 
  -9  -1   4      103.46      111.44      5.08 o 
  -8  -1   4      101.25      121.50      5.03 o 
  -7  -1   4        2.40        0.85      1.58 o 
  -6  -1   4      711.97      802.13     18.72 o 
  -5  -1   4      293.60      298.49      8.26 o 
  -4  -1   4     1239.63     1374.80     22.75 o 
  -3  -1   4      416.41      424.35      9.98 o 
  -2  -1   4      318.51      333.08      7.99 o 
  -1  -1   4      851.55      788.76     13.06 o 
   0  -1   4      383.18      392.53      6.00 o 
   1  -1   4      150.52      159.69      4.59 o 
   2  -1   4      536.18      624.73     13.07 o 
   3  -1   4      161.06      180.27      6.00 o 
   4  -1   4       55.32       65.00      2.85 o 
   5  -1   4      108.27      118.84      4.16 o 
   6  -1   4       66.95       66.20      3.67 o 
   7  -1   4      186.43      177.36      6.37 o 
   8  -1   4      324.20      301.45      9.49 o 
   9  -1   4       26.88       31.47      2.62 o 
  10  -1   4       16.04       18.19      1.87 o 
  11  -1   4        4.57        4.23      1.09 o 
 -13   0   4       21.05       18.37      1.38 o 
 -12   0   4       31.03       29.37      1.60 o 
 -11   0   4       30.78       27.93      1.79 o 
 -10   0   4       25.36       27.23      1.83 o 
  -9   0   4       22.48       27.62      3.39 o 
  -8   0   4      539.45      563.92     12.18 o 
  -7   0   4       68.38       66.65      2.21 o 
  -6   0   4      454.25      456.83      9.27 o 
  -5   0   4        0.65        3.82      0.54 o 
  -4   0   4     1690.96     1663.83     52.96 o 
  -3   0   4      149.64      129.11     10.01 o 
  -2   0   4     3025.46     2696.70     71.13 o 
  -1   0   4        0.20        0.31      0.65 o 
   0   0   4       12.75        9.41      0.38 o 
   1   0   4     1260.21     1136.43     16.42 o 
   2   0   4     1809.60     1928.68     18.88 o 
   3   0   4       60.99       81.81      1.90 o 
   4   0   4     1618.55     1720.04     19.91 o 
   5   0   4        0.10        0.93      0.63 o 
   6   0   4      267.98      273.10      6.56 o 
   7   0   4       68.15       62.71      2.60 o 
   8   0   4       25.63       20.85      1.67 o 
   9   0   4      101.05       99.50      3.27 o 
  10   0   4       51.67       50.64      2.10 o 
  11   0   4        1.24        2.26      0.93 o 
 -12   1   4       66.22       69.17      3.21 o 
 -11   1   4       62.18       69.31      3.75 o 
 -10   1   4       35.00       27.22      2.60 o 
  -9   1   4      101.86       91.74      4.64 o 
  -8   1   4      101.82      107.35      4.71 o 
  -7   1   4        2.57        5.71      1.01 o 
  -6   1   4      710.81      751.50     17.91 o 
  -5   1   4      293.55      285.56      7.98 o 
  -4   1   4     1243.51     1293.76     21.68 o 
  -3   1   4      421.67      445.80     10.30 o 
  -2   1   4      317.64      296.19      7.41 o 
  -1   1   4      846.64      770.03     12.82 o 
   0   1   4      386.85      382.10      5.88 o 
   1   1   4      151.03      152.20      4.44 o 
   2   1   4      532.93      603.94     12.74 o 
   3   1   4      160.76      169.53      5.70 o 
   4   1   4       56.25       59.40      2.65 o 
   5   1   4      106.41      108.20      3.92 o 
   6   1   4       67.83       64.76      3.54 o 
   7   1   4      186.66      175.15      6.19 o 
   8   1   4      324.88      319.32      9.60 o 
   9   1   4       26.54       28.29      2.48 o 
  10   1   4       15.84       14.37      1.84 o 
  11   1   4        4.53        4.49      0.85 o 
 -12   2   4       16.45       17.97      1.73 o 
 -11   2   4       29.48       30.18      2.38 o 
 -10   2   4       19.60       20.77      2.28 o 
  -9   2   4       88.98       86.68      4.44 o 
  -8   2   4      381.05      386.72     12.22 o 
  -7   2   4       11.51        8.80      1.60 o 
  -6   2   4      340.06      372.52     11.02 o 
  -5   2   4      568.86      544.80     15.22 o 
  -4   2   4     1100.05     1060.88     21.27 o 
  -3   2   4      308.24      319.15     10.09 o 
  -2   2   4      313.88      306.25      9.28 o 
  -1   2   4      143.81      145.22      4.33 o 
   0   2   4      126.56      134.47      3.50 o 
   1   2   4       61.39       53.01      2.29 o 
   2   2   4     1093.80     1111.80     21.25 o 
   3   2   4      524.32      504.17     13.95 o 
   4   2   4      912.95      892.96     20.64 o 
   5   2   4      109.70      113.83      4.74 o 
   6   2   4      509.30      501.09     13.78 o 
   7   2   4      103.92       99.95      4.79 o 
   8   2   4       45.72       42.77      3.06 o 
   9   2   4        5.70        6.38      1.42 o 
  10   2   4       45.03       44.28      2.52 o 
 -11   3   4       10.36       10.40      1.31 o 
 -10   3   4       53.73       48.93      2.87 o 
  -9   3   4      128.68      119.89      4.98 o 
  -8   3   4      106.69      107.14      4.97 o 
  -7   3   4      266.92      240.08      7.73 o 
  -6   3   4       59.37       59.57      3.74 o 
  -5   3   4        2.54        4.78      1.50 o 
  -4   3   4       16.15       18.55      2.06 o 
  -3   3   4       85.80       85.48      3.66 o 
  -2   3   4      160.39      186.87      6.19 o 
  -1   3   4      240.84      291.37      8.72 o 
   0   3   4      191.54      223.43     23.88 o 
   1   3   4      293.25      276.87      8.99 o 
   2   3   4      447.89      418.82     11.68 o 
   3   3   4      138.09      142.28      5.39 o 
   4   3   4       66.43       64.29      3.77 o 
   5   3   4      271.06      235.11      7.45 o 
   6   3   4       28.79       26.10      2.62 o 
   7   3   4      190.53      187.63      6.37 o 
   8   3   4       11.56       12.57      1.81 o 
   9   3   4       11.81       14.60      1.57 o 
  -9   4   4       11.38       11.29      1.32 o 
  -8   4   4        0.38       -0.34      1.65 o 
  -7   4   4        4.31        4.30      1.36 o 
  -6   4   4       64.22       54.20      3.48 o 
  -5   4   4       14.50       11.18      1.92 o 
  -4   4   4       43.46       38.80      3.48 o 
  -3   4   4       72.13       67.54      3.98 o 
  -2   4   4      374.38      388.56     12.09 o 
  -1   4   4      201.75      221.36      6.87 o 
   0   4   4       17.80       14.98      1.45 o 
   1   4   4       10.60        8.26      1.93 o 
   2   4   4       74.68       62.02      3.88 o 
   3   4   4        9.11       10.29      1.62 o 
   4   4   4       15.42       17.45      2.14 o 
   5   4   4        1.76        4.01      1.10 o 
   6   4   4       21.34       19.32      2.23 o 
   7   4   4       12.34       15.57      1.63 o 
   8   4   4       27.56       32.31      2.18 o 
  -7   5   4        0.06       -1.05      1.38 o 
  -6   5   4        3.64        5.01      1.16 o 
  -5   5   4       62.18       54.09      3.30 o 
  -4   5   4        4.58        2.54      1.34 o 
  -3   5   4       45.17       40.53      3.26 o 
  -2   5   4       65.76       64.55      3.75 o 
  -1   5   4       17.79       22.76      2.28 o 
   0   5   4      166.23      177.20      6.57 o 
   1   5   4       57.48       53.89      3.43 o 
   2   5   4       22.96       18.92      2.28 o 
   3   5   4        6.45        7.24      1.48 o 
   4   5   4        8.74        8.67      1.49 o 
   5   5   4       37.40       39.91      2.63 o 
   6   5   4        4.15        4.08      1.14 o 
  -2   6   4        4.77       -4.37      4.37 o 
  -1   6   4       13.03        3.68      4.92 o 
   0   6   4        9.81       10.16      7.44 o 
  -7  -5   5        1.40        0.70      1.07 o 
  -6  -5   5        1.34       -1.61      1.61 o 
   4  -5   5       13.19       12.21      1.49 o 
   5  -5   5       46.67       56.06      2.94 o 
 -10  -4   5       21.71       20.86      1.62 o 
  -9  -4   5       24.89       26.42      2.02 o 
  -8  -4   5       43.10       35.11      2.95 o 
  -7  -4   5        1.16        3.52      1.03 o 
  -6  -4   5       19.53       16.93      2.21 o 
  -5  -4   5       37.56       42.24      3.41 o 
  -4  -4   5        0.62       -0.92      1.36 o 
  -3  -4   5      216.12      241.06      7.57 o 
  -2  -4   5      190.19      222.72      7.19 o 
  -1  -4   5      171.07      208.27      6.81 o 
   0  -4   5       84.98      100.51      3.28 o 
   1  -4   5      202.04      216.45      6.99 o 
   2  -4   5      116.43      117.52      5.20 o 
   3  -4   5        6.39        7.20      1.58 o 
   4  -4   5       14.73       14.96      2.05 o 
   5  -4   5       35.27       33.48      2.92 o 
   6  -4   5       79.35       79.26      3.86 o 
   7  -4   5       23.18       27.11      2.19 o 
   8  -4   5       62.24       62.46      2.66 o 
 -11  -3   5        2.44       -0.66      1.15 o 
 -10  -3   5       49.68       58.12      3.22 o 
  -9  -3   5        8.41        5.16      1.67 o 
  -8  -3   5        2.93        2.88      1.46 o 
  -7  -3   5      220.14      222.30      7.40 o 
  -6  -3   5      167.41      169.06      6.21 o 
  -5  -3   5       39.08       40.54      2.98 o 
  -4  -3   5       24.49       26.43      2.32 o 
  -3  -3   5      747.16      833.37     20.50 o 
  -2  -3   5        5.02        6.21      1.17 o 
  -1  -3   5       43.41       48.76      2.60 o 
   0  -3   5      147.16      166.94      3.61 o 
   1  -3   5       54.51       52.96      3.04 o 
   2  -3   5       66.10       73.24      3.87 o 
   3  -3   5      210.68      222.85      6.97 o 
   4  -3   5      258.85      252.29      7.70 o 
   5  -3   5      383.51      381.50     12.35 o 
   6  -3   5      185.75      167.18      6.22 o 
   7  -3   5        6.41        7.70      1.27 o 
   8  -3   5       12.18       10.81      1.67 o 
   9  -3   5       34.73       39.27      2.40 o 
 -12  -2   5        7.43        8.61      1.27 o 
 -11  -2   5       21.69       22.76      2.09 o 
 -10  -2   5       74.37       77.13      4.13 o 
  -9  -2   5       89.93       87.61      4.56 o 
  -8  -2   5       39.07       39.23      3.18 o 
  -7  -2   5       80.57       73.74      4.09 o 
  -6  -2   5      186.07      199.86      6.31 o 
  -5  -2   5      920.17      945.96     21.17 o 
  -4  -2   5      270.50      305.54      8.83 o 
  -3  -2   5      105.35       94.98      3.23 o 
  -2  -2   5      155.72      149.12      4.70 o 
  -1  -2   5      608.44      677.17     14.58 o 
   0  -2   5      907.26     1038.57     23.00 o 
   1  -2   5      946.50     1026.67     19.86 o 
   2  -2   5       45.78       57.70      2.61 o 
   3  -2   5      161.23      171.05      5.35 o 
   4  -2   5       75.54       77.96      3.77 o 
   5  -2   5      183.59      175.30      6.10 o 
   6  -2   5      815.40      821.60     22.08 o 
   7  -2   5       86.32       97.37      4.64 o 
   8  -2   5       96.34       89.52      4.32 o 
   9  -2   5       37.49       36.13      2.47 o 
  10  -2   5        6.54        6.08      1.18 o 
 -12  -1   5        4.15        4.18      0.96 o 
 -11  -1   5       57.25       65.05      3.57 o 
 -10  -1   5       16.13       18.32      2.45 o 
  -9  -1   5       10.23       14.13      1.93 o 
  -8  -1   5      315.78      346.98     11.22 o 
  -7  -1   5       49.80       48.02      3.03 o 
  -6  -1   5      175.41      178.02      5.39 o 
  -5  -1   5      243.09      251.63      7.52 o 
  -4  -1   5      203.16      227.60      6.60 o 
  -3  -1   5      558.78      557.75     12.03 o 
  -2  -1   5      629.98      637.53     12.30 o 
  -1  -1   5      263.09      229.67      6.58 o 
   0  -1   5      497.46      460.93      7.06 o 
   1  -1   5     1635.66     1684.33     24.74 o 
   2  -1   5      435.05      531.68     12.45 o 
   3  -1   5      112.64      125.37      4.02 o 
   4  -1   5      125.01      121.90      3.96 o 
   5  -1   5       74.88       70.63      3.25 o 
   6  -1   5      107.31      108.89      4.77 o 
   7  -1   5       96.09       98.76      4.59 o 
   8  -1   5      159.14      166.40      6.10 o 
   9  -1   5       44.54       43.82      3.00 o 
  10  -1   5       43.61       45.60      2.62 o 
  11  -1   5        3.89        3.44      0.87 o 
 -13   0   5       14.53       14.90      1.05 o 
 -12   0   5       32.41       30.23      2.01 o 
 -11   0   5      391.04      382.99      8.22 o 
 -10   0   5        0.53        1.03      0.81 o 
  -9   0   5      413.74      432.51      9.17 o 
  -8   0   5       43.28       48.89      2.29 o 
  -7   0   5       82.08       77.11      2.38 o 
  -6   0   5        0.16       -0.04      0.79 o 
  -5   0   5      225.06      210.79      4.63 o 
  -4   0   5      814.39      811.72     10.96 o 
  -3   0   5        0.32        0.34      0.79 o 
  -2   0   5      779.65      636.13      8.04 o 
  -1   0   5        0.04        0.76      0.61 o 
   0   0   5      319.27      268.83      4.99 o 
   1   0   5      272.31      241.60      4.77 o 
   2   0   5      523.63      506.24      9.15 o 
   3   0   5     2942.26     2862.84     64.13 o 
   4   0   5      806.64      895.82     13.47 o 
   5   0   5       10.18        6.04      0.80 o 
   6   0   5        0.33       -0.96      1.14 o 
   7   0   5        0.10        0.55      0.81 o 
   8   0   5       16.96       16.07      1.40 o 
   9   0   5       28.49       27.74      1.71 o 
  10   0   5        3.33        4.63      1.54 o 
  11   0   5        7.49        8.61      1.36 o 
 -12   1   5        4.03        1.87      2.02 o 
 -11   1   5       57.21       55.23      3.33 o 
 -10   1   5       16.22       19.84      2.12 o 
  -9   1   5       10.31        9.20      1.70 o 
  -8   1   5      313.92      349.11     11.14 o 
  -7   1   5       48.66       42.43      2.81 o 
  -6   1   5      173.63      170.81      5.30 o 
  -5   1   5      243.80      241.76      7.38 o 
  -4   1   5      206.56      213.46      6.34 o 
  -3   1   5      555.23      547.26     11.87 o 
  -2   1   5      629.57      588.64     11.64 o 
  -1   1   5      262.90      229.51      6.47 o 
   0   1   5      493.34      440.07      7.20 o 
   1   1   5     1637.82     1590.21     23.61 o 
   2   1   5      433.21      502.92     11.99 o 
   3   1   5      112.15      112.50      3.53 o 
   4   1   5      123.71      107.61      3.70 o 
   5   1   5       73.98       68.31      3.18 o 
   6   1   5      106.12      109.28      4.64 o 
   7   1   5       96.84       95.25      4.46 o 
   8   1   5      159.81      154.38      5.79 o 
   9   1   5       44.03       38.58      2.80 o 
  10   1   5       43.47       42.71      2.51 o 
  11   1   5        3.96        4.61      0.81 o 
 -12   2   5        7.43        7.18      1.11 o 
 -11   2   5       21.22       21.79      2.12 o 
 -10   2   5       74.16       64.33      3.85 o 
  -9   2   5       89.89       82.44      4.53 o 
  -8   2   5       39.49       42.24      3.32 o 
  -7   2   5       81.65       79.49      4.07 o 
  -6   2   5      187.58      171.45      5.76 o 
  -5   2   5      917.65      887.41     20.26 o 
  -4   2   5      268.59      273.92      8.23 o 
  -3   2   5      104.53       84.61      3.01 o 
  -2   2   5      156.99      150.69      4.73 o 
  -1   2   5      605.25      621.50     13.74 o 
   0   2   5      910.93      986.25     27.96 o 
   1   2   5      945.12      966.75     19.02 o 
   2   2   5       45.65       53.66      2.55 o 
   3   2   5      163.67      169.92      5.83 o 
   4   2   5       76.09       71.57      3.56 o 
   5   2   5      184.14      174.30      6.06 o 
   6   2   5      819.12      775.47     21.24 o 
   7   2   5       86.15       87.92      4.41 o 
   8   2   5       95.59       87.98      4.21 o 
   9   2   5       37.73       32.85      2.42 o 
  10   2   5        6.34        5.59      1.06 o 
 -11   3   5        2.49       -0.22      1.49 o 
 -10   3   5       49.47       51.95      3.04 o 
  -9   3   5        8.73        5.25      1.39 o 
  -8   3   5        2.96        0.50      2.21 o 
  -7   3   5      221.01      204.34      6.97 o 
  -6   3   5      166.47      155.04      5.96 o 
  -5   3   5       39.07       38.50      2.88 o 
  -4   3   5       25.49       23.87      2.31 o 
  -3   3   5      745.71      729.85     18.69 o 
  -2   3   5        5.19        6.72      1.10 o 
  -1   3   5       44.09       48.38      2.53 o 
   0   3   5      149.13      157.77      7.69 o 
   1   3   5       54.49       49.81      3.09 o 
   2   3   5       66.35       61.96      3.49 o 
   3   3   5      210.69      185.75      6.23 o 
   4   3   5      256.50      225.04      7.09 o 
   5   3   5      381.54      350.67     10.26 o 
   6   3   5      185.43      161.86      6.07 o 
   7   3   5        6.29        4.48      1.47 o 
   8   3   5       11.91       11.45      1.39 o 
   9   3   5       35.12       40.65      2.46 o 
 -10   4   5       21.35       21.56      1.53 o 
  -9   4   5       25.11       22.36      1.87 o 
  -8   4   5       42.46       42.48      2.90 o 
  -7   4   5        1.17       -0.16      1.22 o 
  -6   4   5       19.54       16.62      2.17 o 
  -5   4   5       36.75       37.17      2.92 o 
  -4   4   5        0.53       -2.21      2.21 o 
  -3   4   5      214.76      211.43      6.99 o 
  -2   4   5      190.27      211.49      6.78 o 
  -1   4   5      171.80      183.92      6.29 o 
   0   4   5       84.17       87.32      5.68 o 
   1   4   5      203.43      178.05      6.35 o 
   2   4   5      116.17      106.40      4.92 o 
   3   4   5        6.30        5.64      1.69 o 
   4   4   5       14.57       15.24      2.04 o 
   5   4   5       35.54       30.98      2.65 o 
   6   4   5       79.22       73.61      3.71 o 
   7   4   5       22.97       26.31      1.91 o 
   8   4   5       61.94       58.37      2.63 o 
  -7   5   5        1.41        1.84      0.92 o 
  -6   5   5        1.38       -1.60      1.85 o 
  -5   5   5       62.47       55.34      3.06 o 
  -4   5   5        9.36        8.95      1.68 o 
  -3   5   5       26.70       26.86      2.59 o 
  -2   5   5        6.17        5.68      1.57 o 
  -1   5   5       51.49       55.18      3.50 o 
   0   5   5      114.13      118.72      3.42 o 
   1   5   5        9.33        9.54      1.92 o 
   2   5   5       17.94       16.05      1.91 o 
   3   5   5        4.37        1.73      1.06 o 
   4   5   5       13.27       11.09      1.54 o 
   5   5   5       47.07       50.65      2.82 o 
  -7  -5   6        1.38        1.53      1.05 o 
  -6  -5   6       22.82       27.16      2.25 o 
   3  -5   6       26.43       26.07      2.08 o 
   4  -5   6        2.48       -0.96      1.48 o 
   5  -5   6       12.34       13.23      1.38 o 
  -9  -4   6       62.09       64.58      2.96 o 
  -8  -4   6       40.25       38.16      2.71 o 
  -7  -4   6       23.01       21.34      2.33 o 
  -6  -4   6       42.67       39.26      3.04 o 
  -5  -4   6       80.41       80.10      4.47 o 
  -4  -4   6      144.48      154.84      5.99 o 
  -3  -4   6      165.75      187.31      6.59 o 
  -2  -4   6      318.21      336.00      9.96 o 
  -1  -4   6      113.71      119.63      5.19 o 
   0  -4   6       42.39       47.70      2.25 o 
   1  -4   6       42.53       44.89      3.16 o 
   2  -4   6        5.53        3.62      1.56 o 
   3  -4   6       36.29       40.37      3.10 o 
   4  -4   6       25.52       25.35      2.61 o 
   5  -4   6       47.50       41.79      2.91 o 
   6  -4   6       43.24       39.15      2.54 o 
   7  -4   6       76.12       77.14      3.38 o 
 -11  -3   6        5.30        4.64      1.19 o 
 -10  -3   6        3.34        1.00      1.18 o 
  -9  -3   6        2.68        4.16      1.32 o 
  -8  -3   6      138.43      146.40      5.83 o 
  -7  -3   6      305.09      295.32      9.38 o 
  -6  -3   6      227.82      240.32      7.55 o 
  -5  -3   6      146.09      163.96      6.03 o 
  -4  -3   6      305.42      326.36     10.45 o 
  -3  -3   6      143.47      160.79      5.46 o 
  -2  -3   6      166.76      192.73      5.97 o 
  -1  -3   6      153.50      169.61      5.43 o 
   0  -3   6       73.14       88.82      4.36 o 
   1  -3   6       72.72       78.29      3.74 o 
   2  -3   6       34.37       32.19      2.73 o 
   3  -3   6      327.78      355.36     11.45 o 
   4  -3   6      381.09      374.12     11.99 o 
   5  -3   6      255.99      260.20      7.87 o 
   6  -3   6      127.90      126.05      5.21 o 
   7  -3   6       10.53       10.61      1.73 o 
   8  -3   6       68.80       70.36      3.27 o 
   9  -3   6       24.95       27.84      1.94 o 
 -12  -2   6        6.03        6.99      1.12 o 
 -11  -2   6       20.12       24.15      2.10 o 
 -10  -2   6       33.35       30.49      2.53 o 
  -9  -2   6      116.44      111.56      5.26 o 
  -8  -2   6       34.96       38.66      2.85 o 
  -7  -2   6       31.67       34.60      2.73 o 
  -6  -2   6      321.88      338.02     10.57 o 
  -5  -2   6      261.52      262.32      8.74 o 
  -4  -2   6      457.69      500.23     13.99 o 
  -3  -2   6        4.13        9.12      1.16 o 
  -2  -2   6       64.46       70.30      2.70 o 
  -1  -2   6      566.41      646.83     14.73 o 
   0  -2   6      706.92      800.88     16.89 o 
   1  -2   6        3.21        2.13      0.76 o 
   2  -2   6      112.06       97.99      3.60 o 
   3  -2   6      110.99      111.03      4.08 o 
   4  -2   6      179.28      174.49      5.86 o 
   5  -2   6      221.64      229.31      7.18 o 
   6  -2   6      211.75      208.17      6.89 o 
   7  -2   6        6.87        6.32      1.48 o 
   8  -2   6      135.52      136.74      5.20 o 
   9  -2   6       35.19       34.26      2.25 o 
  10  -2   6       12.60       10.98      1.30 o 
 -12  -1   6       35.12       35.50      2.43 o 
 -11  -1   6        9.09       10.39      1.53 o 
 -10  -1   6      222.12      214.64      7.06 o 
  -9  -1   6      184.27      179.62      6.46 o 
  -8  -1   6      359.49      345.65     11.22 o 
  -7  -1   6      471.72      478.04     15.10 o 
  -6  -1   6      107.49      107.52      3.91 o 
  -5  -1   6      354.24      389.39     11.70 o 
  -4  -1   6      276.03      283.55      7.53 o 
  -3  -1   6      153.91      160.15      5.12 o 
  -2  -1   6      546.66      577.88     12.17 o 
  -1  -1   6      222.25      218.48      6.90 o 
   0  -1   6      217.43      225.06      7.29 o 
   1  -1   6     1259.75     1239.35     20.80 o 
   2  -1   6     1049.39     1128.69     20.67 o 
   3  -1   6       10.34       10.57      1.15 o 
   4  -1   6      113.46      103.98      3.83 o 
   5  -1   6      110.47      109.67      4.53 o 
   6  -1   6      113.92      108.23      4.82 o 
   7  -1   6       43.51       41.16      3.15 o 
   8  -1   6       31.87       30.22      2.51 o 
   9  -1   6       10.73       14.16      1.74 o 
  10  -1   6       10.03        9.05      1.17 o 
 -13   0   6        1.30        1.36      0.50 o 
 -12   0   6        0.84        0.83      0.72 o 
 -11   0   6      207.77      212.63      4.77 o 
 -10   0   6      135.66      138.51      3.96 o 
  -9   0   6       69.84       64.08      2.73 o 
  -8   0   6      476.51      483.37      9.33 o 
  -7   0   6       32.86       34.82      3.40 o 
  -6   0   6      568.41      550.48     13.68 o 
  -5   0   6      268.41      287.79      5.59 o 
  -4   0   6      427.39      411.77      7.46 o 
  -3   0   6     2311.27     2024.07     65.89 o 
  -2   0   6      233.36      185.71      8.20 o 
  -1   0   6       94.92       92.70      2.31 o 
   0   0   6     1073.62     1082.01     16.11 o 
   1   0   6       55.00       46.86      1.35 o 
   2   0   6      671.95      706.39     24.97 o 
   3   0   6        4.29        4.43      0.64 o 
   4   0   6       48.25       51.58      1.84 o 
   5   0   6      119.66      114.96      3.23 o 
   6   0   6      230.64      210.14      6.99 o 
   7   0   6      242.59      238.70      5.49 o 
   8   0   6       52.97       55.83      2.44 o 
   9   0   6       52.90       49.48      2.78 o 
  10   0   6        8.27        7.14      0.82 o 
 -12   1   6       34.81       36.04      2.29 o 
 -11   1   6        9.29        6.96      1.55 o 
 -10   1   6      222.26      214.13      6.95 o 
  -9   1   6      186.11      180.31      6.33 o 
  -8   1   6      359.16      355.78     11.24 o 
  -7   1   6      471.71      483.99     15.03 o 
  -6   1   6      106.12      110.51      3.88 o 
  -5   1   6      356.19      401.53     11.75 o 
  -4   1   6      277.98      287.09      9.06 o 
  -3   1   6      151.74      159.42      5.14 o 
  -2   1   6      549.70      607.74     12.44 o 
  -1   1   6      225.78      213.61      6.67 o 
   0   1   6      216.07      212.72      8.51 o 
   1   1   6     1260.67     1182.91     20.03 o 
   2   1   6     1053.01     1061.17     19.73 o 
   3   1   6       10.28       12.40      1.14 o 
   4   1   6      114.50       99.13      3.70 o 
   5   1   6      110.13      114.69      4.59 o 
   6   1   6      116.21      113.40      4.76 o 
   7   1   6       44.04       45.97      3.27 o 
   8   1   6       32.59       31.05      2.60 o 
   9   1   6       10.38       11.05      1.61 o 
  10   1   6       10.00        8.85      1.20 o 
 -12   2   6        6.26        4.64      1.23 o 
 -11   2   6       20.09       20.35      1.93 o 
 -10   2   6       33.61       32.62      2.62 o 
  -9   2   6      116.46      113.60      5.11 o 
  -8   2   6       34.68       41.32      2.96 o 
  -7   2   6       31.14       29.39      2.63 o 
  -6   2   6      324.70      346.10     10.59 o 
  -5   2   6      259.98      247.42      7.35 o 
  -4   2   6      452.91      458.94     13.20 o 
  -3   2   6        4.14        7.67      0.99 o 
  -2   2   6       64.48       65.11      2.59 o 
  -1   2   6      566.60      610.83     14.08 o 
   0   2   6      706.63      752.20     37.29 o 
   1   2   6        3.03        1.68      0.63 o 
   2   2   6      110.81      103.66      3.68 o 
   3   2   6      111.17      115.44      4.05 o 
   4   2   6      177.06      174.21      5.81 o 
   5   2   6      222.93      228.00      6.98 o 
   6   2   6      213.16      219.40      7.08 o 
   7   2   6        6.90        6.95      1.34 o 
   8   2   6      136.67      131.84      5.09 o 
   9   2   6       34.56       32.20      2.32 o 
  10   2   6       12.72       12.26      1.35 o 
 -11   3   6        5.26        5.02      0.96 o 
 -10   3   6        3.30        2.82      1.11 o 
  -9   3   6        2.86        1.06      1.37 o 
  -8   3   6      140.26      119.51      5.11 o 
  -7   3   6      303.55      263.27      7.96 o 
  -6   3   6      224.93      231.64      7.37 o 
  -5   3   6      146.18      157.55      5.76 o 
  -4   3   6      304.75      280.85      8.43 o 
  -3   3   6      143.81      152.92      5.30 o 
  -2   3   6      165.56      179.27      5.66 o 
  -1   3   6      153.22      149.71      5.10 o 
   0   3   6       73.03       80.54      2.63 o 
   1   3   6       73.38       70.84      3.61 o 
   2   3   6       33.49       30.07      2.55 o 
   3   3   6      327.56      305.07      9.13 o 
   4   3   6      382.18      371.70     11.88 o 
   5   3   6      256.31      255.90      8.63 o 
   6   3   6      126.94      125.52      5.18 o 
   7   3   6       10.22       13.18      1.82 o 
   8   3   6       68.24       74.86      3.33 o 
   9   3   6       25.23       27.00      1.86 o 
  -9   4   6       62.03       59.99      2.77 o 
  -8   4   6       40.63       38.47      2.48 o 
  -7   4   6       23.27       21.99      2.16 o 
  -6   4   6       42.51       37.15      2.90 o 
  -5   4   6       80.67       80.15      4.29 o 
  -4   4   6      143.31      139.67      5.67 o 
  -3   4   6      164.79      174.30      6.25 o 
  -2   4   6      318.77      304.81      9.20 o 
  -1   4   6      114.55      121.20      5.12 o 
   0   4   6       41.40       38.65      3.59 o 
   1   4   6       42.39       41.39      3.04 o 
   2   4   6        5.51        3.14      1.71 o 
   3   4   6       35.69       38.11      2.91 o 
   4   4   6       25.16       24.97      2.30 o 
   5   4   6       48.28       42.19      2.83 o 
   6   4   6       43.30       36.91      2.42 o 
   7   4   6       77.19       69.04      3.21 o 
  -7   5   6        1.29        1.53      1.14 o 
  -6   5   6       22.94       28.59      2.15 o 
  -5   5   6       14.46       12.96      1.70 o 
  -4   5   6       14.46       12.60      2.02 o 
  -3   5   6       48.85       41.37      2.90 o 
  -2   5   6       88.95       92.64      4.38 o 
  -1   5   6       99.43       96.14      4.41 o 
   0   5   6       40.71       41.58      2.03 o 
   1   5   6       18.73       16.51      1.99 o 
   2   5   6       25.02       22.26      2.30 o 
   3   5   6       26.11       23.03      2.12 o 
   4   5   6        2.38        2.92      0.84 o 
   5   5   6       12.49       10.16      1.29 o 
  -7  -5   7       55.67       50.83      3.15 o 
  -6  -5   7       12.50       10.67      1.83 o 
  -5  -5   7        7.78        7.01      1.47 o 
   2  -5   7       55.35       57.75      3.07 o 
   3  -5   7       57.95       56.54      2.82 o 
   4  -5   7        6.10        6.61      1.28 o 
  -9  -4   7       15.09       15.76      1.74 o 
  -8  -4   7       24.52       28.67      2.28 o 
  -7  -4   7       40.19       49.76      3.10 o 
  -6  -4   7       10.58        7.89      2.01 o 
  -5  -4   7      143.25      148.34      5.75 o 
  -4  -4   7      174.61      178.60      6.40 o 
  -3  -4   7       91.49       98.18      4.78 o 
  -2  -4   7       83.24      101.38      4.66 o 
  -1  -4   7       80.84       89.70      4.40 o 
   1  -4   7      144.33      156.25      5.91 o 
   2  -4   7       71.46       76.93      4.15 o 
   3  -4   7       33.23       34.07      3.06 o 
   4  -4   7       38.11       43.77      2.94 o 
   5  -4   7        2.25        3.67      1.30 o 
   6  -4   7       58.38       56.09      2.88 o 
   7  -4   7       16.98       13.45      1.58 o 
 -11  -3   7       10.86       15.29      1.68 o 
 -10  -3   7       47.05       52.32      2.87 o 
  -9  -3   7       40.52       38.64      2.76 o 
  -8  -3   7      134.38      136.67      5.46 o 
  -7  -3   7       80.37       70.10      4.13 o 
  -6  -3   7       60.79       68.77      3.97 o 
  -5  -3   7      148.53      157.93      5.82 o 
  -4  -3   7      178.50      183.54      6.14 o 
  -3  -3   7       54.79       59.20      3.42 o 
  -2  -3   7       35.25       37.88      2.68 o 
  -1  -3   7      183.13      198.10      6.10 o 
   0  -3   7      112.47      118.48      3.33 o 
   1  -3   7       35.10       37.74      2.74 o 
   2  -3   7      111.84      122.40      5.06 o 
   3  -3   7      833.61      818.09     21.81 o 
   4  -3   7       81.51       79.88      4.17 o 
   5  -3   7       22.87       18.38      2.15 o 
   6  -3   7       53.21       56.76      3.41 o 
   7  -3   7       85.81       93.66      4.00 o 
   8  -3   7       13.36       17.19      1.64 o 
 -12  -2   7        6.01        5.93      1.19 o 
 -11  -2   7       51.45       54.15      2.97 o 
 -10  -2   7        1.58        3.63      1.28 o 
  -9  -2   7       16.03       15.31      2.19 o 
  -8  -2   7       29.53       34.28      2.92 o 
  -7  -2   7       84.44       95.65      4.56 o 
  -6  -2   7      408.93      418.16     11.90 o 
  -5  -2   7       57.44       71.39      3.25 o 
  -4  -2   7        0.67        1.52      0.58 o 
  -3  -2   7      174.35      206.87      7.10 o 
  -2  -2   7       87.83      117.78      3.71 o 
  -1  -2   7      329.87      376.21     11.30 o 
   0  -2   7      323.88      350.82      7.79 o 
   1  -2   7       21.74       24.95      1.90 o 
   2  -2   7      202.05      213.60      6.72 o 
   3  -2   7       41.43       40.73      2.79 o 
   4  -2   7       86.17       82.25      4.07 o 
   5  -2   7      168.52      180.41      6.38 o 
   6  -2   7       13.37       11.81      2.01 o 
   7  -2   7       63.67       66.59      3.74 o 
   8  -2   7        5.05        4.40      1.06 o 
   9  -2   7       10.57        8.16      1.20 o 
 -12  -1   7       12.09       12.86      1.51 o 
 -11  -1   7       57.37       50.62      3.21 o 
 -10  -1   7      191.90      204.26      6.81 o 
  -9  -1   7       37.76       33.83      2.87 o 
  -8  -1   7      419.07      410.32     12.27 o 
  -7  -1   7       16.84       17.22      1.97 o 
  -6  -1   7      218.88      254.79      8.45 o 
  -5  -1   7       44.47       40.56      2.18 o 
  -4  -1   7       43.51       44.78      2.18 o 
  -3  -1   7       14.87       17.75      1.36 o 
  -2  -1   7      809.34      815.74     15.80 o 
  -1  -1   7      703.73      725.41     14.61 o 
   0  -1   7      247.80      241.56      4.69 o 
   1  -1   7      134.08      138.73      4.53 o 
   2  -1   7      363.69      401.13     11.76 o 
   3  -1   7      259.39      259.47      8.31 o 
   4  -1   7      312.15      299.84      9.50 o 
   5  -1   7       52.67       55.82      3.36 o 
   6  -1   7      108.19      105.30      4.72 o 
   7  -1   7       26.68       24.52      2.47 o 
   8  -1   7       65.35       65.67      3.63 o 
   9  -1   7       65.39       71.72      3.46 o 
  10  -1   7        0.48        0.65      1.13 o 
 -13   0   7        0.16        0.17      0.69 o 
 -12   0   7       22.31       21.72      1.39 o 
 -11   0   7      202.97      203.11      4.57 o 
 -10   0   7        9.15        8.70      2.27 o 
  -9   0   7       12.79       12.48      1.33 o 
  -8   0   7       85.85       84.19      2.95 o 
  -7   0   7        0.38        0.20      1.19 o 
  -6   0   7      157.31      148.16      3.28 o 
  -5   0   7     1324.01     1332.56     18.51 o 
  -4   0   7     1294.95     1332.36     15.91 o 
  -3   0   7      113.86      114.81      2.67 o 
  -2   0   7       98.81      106.42      2.44 o 
  -1   0   7      593.26      498.74     12.48 o 
   0   0   7       68.25       55.38      1.04 o 
   1   0   7       44.27       36.57      1.32 o 
   2   0   7       33.27       31.09      1.28 o 
   3   0   7      216.67      173.29      3.76 o 
   4   0   7        4.68        1.79      1.15 o 
   5   0   7       71.05       66.79      2.54 o 
   6   0   7        3.77        2.66      1.17 o 
   7   0   7        0.35        0.37      1.11 o 
   8   0   7       36.07       37.97      2.00 o 
   9   0   7       28.70       28.91      1.52 o 
  10   0   7       70.94       75.94      2.30 o 
 -12   1   7       12.39       10.78      1.26 o 
 -11   1   7       57.30       55.67      3.26 o 
 -10   1   7      192.41      191.44      6.54 o 
  -9   1   7       37.64       35.98      2.88 o 
  -8   1   7      416.76      383.04     11.77 o 
  -7   1   7       17.05       15.70      2.05 o 
  -6   1   7      220.60      235.30      7.03 o 
  -5   1   7       44.53       37.49      2.11 o 
  -4   1   7       43.20       40.60      2.08 o 
  -3   1   7       14.40       16.31      1.27 o 
  -2   1   7      811.95      790.32     15.43 o 
  -1   1   7      703.03      699.35     14.16 o 
   0   1   7      247.65      238.78      4.63 o 
   1   1   7      134.07      126.09      3.85 o 
   2   1   7      363.64      403.26     11.63 o 
   3   1   7      261.01      253.01      8.13 o 
   4   1   7      311.90      294.48      9.38 o 
   5   1   7       52.95       51.37      3.34 o 
   6   1   7      107.40       98.13      4.58 o 
   7   1   7       26.72       24.17      2.37 o 
   8   1   7       66.23       67.18      3.57 o 
   9   1   7       65.82       63.64      3.14 o 
  10   1   7        0.47        0.21      0.93 o 
 -12   2   7        6.08        6.17      1.05 o 
 -11   2   7       51.60       51.62      2.94 o 
 -10   2   7        1.39        0.71      1.28 o 
  -9   2   7       16.12       13.25      2.07 o 
  -8   2   7       29.31       30.07      2.65 o 
  -7   2   7       85.05       93.72      4.36 o 
  -6   2   7      411.92      383.01     11.27 o 
  -5   2   7       58.43       57.78      2.90 o 
  -4   2   7        0.63        1.26      0.62 o 
  -3   2   7      173.16      186.24      5.79 o 
  -2   2   7       86.69      103.83      3.41 o 
  -1   2   7      328.84      327.76      8.69 o 
   0   2   7      323.71      317.57      6.17 o 
   1   2   7       21.63       26.57      1.83 o 
   2   2   7      201.38      196.51      6.39 o 
   3   2   7       41.61       44.21      2.89 o 
   4   2   7       84.67       81.31      4.07 o 
   5   2   7      167.90      172.14      6.06 o 
   6   2   7       13.53       14.09      1.98 o 
   7   2   7       62.90       67.48      3.77 o 
   8   2   7        5.23        4.76      1.51 o 
   9   2   7       10.83       10.06      1.38 o 
 -11   3   7       10.44       10.61      1.51 o 
 -10   3   7       46.25       39.36      2.64 o 
  -9   3   7       41.00       36.58      2.60 o 
  -8   3   7      134.51      116.92      5.07 o 
  -7   3   7       78.91       69.88      3.99 o 
  -6   3   7       60.51       53.34      3.50 o 
  -5   3   7      148.39      139.75      5.43 o 
  -4   3   7      180.03      151.29      5.50 o 
  -3   3   7       54.88       57.02      3.28 o 
  -2   3   7       36.06       37.39      2.64 o 
  -1   3   7      182.71      189.49      5.92 o 
   0   3   7      111.87      108.17      3.13 o 
   1   3   7       35.68       32.09      2.62 o 
   2   3   7      111.15      107.51      4.65 o 
   3   3   7      836.50      784.48     20.99 o 
   4   3   7       82.42       73.58      3.99 o 
   5   3   7       22.15       20.29      2.05 o 
   6   3   7       54.68       51.41      3.33 o 
   7   3   7       85.90       75.77      3.65 o 
   8   3   7       13.84       15.09      1.46 o 
  -9   4   7       14.55       13.91      1.71 o 
  -8   4   7       23.99       21.83      2.03 o 
  -7   4   7       40.86       43.59      3.06 o 
  -6   4   7       10.26       10.16      1.82 o 
  -5   4   7      143.93      130.30      5.43 o 
  -4   4   7      174.48      166.73      6.06 o 
  -3   4   7       91.47       93.48      4.49 o 
  -2   4   7       82.56       84.85      4.19 o 
  -1   4   7       82.32       76.58      4.13 o 
   0   4   7      155.38      139.75     10.52 o 
   1   4   7      144.95      139.91      5.54 o 
   2   4   7       70.62       65.48      3.75 o 
   3   4   7       33.06       33.49      2.82 o 
   4   4   7       37.81       39.53      2.92 o 
   5   4   7        2.39        2.39      1.14 o 
   6   4   7       58.94       51.89      2.79 o 
   7   4   7       17.07       14.36      1.51 o 
  -7   5   7       55.94       59.25      2.72 o 
  -6   5   7       12.56       11.69      1.73 o 
  -5   5   7        7.91        8.03      1.62 o 
  -4   5   7       39.43       35.09      2.70 o 
  -3   5   7       27.44       30.11      2.51 o 
  -2   5   7       78.92       77.93      3.87 o 
  -1   5   7       13.16       14.68      1.65 o 
   0   5   7       17.11       20.04      1.37 o 
   1   5   7       13.42       14.98      1.76 o 
   2   5   7       55.83       53.73      2.95 o 
   3   5   7       58.87       53.81      2.73 o 
   4   5   7        6.05        5.26      1.29 o 
  -7  -5   8       49.20       46.05      3.02 o 
  -6  -5   8       44.29       39.62      2.97 o 
  -5  -5   8       28.13       24.80      2.14 o 
   2  -5   8       17.05       17.39      1.77 o 
   3  -5   8        3.81        5.65      1.05 o 
   4  -5   8       18.06       18.09      1.49 o 
  -9  -4   8       61.23       61.40      3.09 o 
  -8  -4   8       11.38       16.86      1.79 o 
  -7  -4   8       10.78        8.91      1.69 o 
  -6  -4   8       79.13       76.43      4.18 o 
  -5  -4   8       21.17       21.00      2.26 o 
  -4  -4   8      267.84      298.87      9.12 o 
  -3  -4   8       51.14       59.29      3.58 o 
  -2  -4   8      155.44      163.42      6.16 o 
  -1  -4   8       81.45       85.59      4.33 o 
   0  -4   8       26.82       28.29      1.91 o 
   1  -4   8      256.51      296.34      9.02 o 
   2  -4   8      130.00      136.54      5.46 o 
   3  -4   8       92.70       98.89      4.53 o 
   4  -4   8       73.23       76.57      3.72 o 
   5  -4   8        7.81        8.89      1.44 o 
   6  -4   8       77.64       78.97      3.41 o 
 -11  -3   8        6.16        6.31      1.12 o 
 -10  -3   8       15.83       19.57      1.81 o 
  -9  -3   8      101.68      106.83      4.53 o 
  -8  -3   8      104.79      100.92      4.61 o 
  -7  -3   8      142.35      148.45      5.77 o 
  -6  -3   8      395.94      410.63     12.54 o 
  -5  -3   8       59.96       56.25      3.66 o 
  -4  -3   8      429.76      452.90     12.70 o 
  -3  -3   8      177.45      187.77      6.18 o 
  -2  -3   8       51.67       60.95      3.49 o 
  -1  -3   8       75.21       82.52      3.98 o 
   0  -3   8       25.21       24.12      1.62 o 
   1  -3   8       28.61       31.82      2.68 o 
   2  -3   8       48.21       49.96      3.31 o 
   3  -3   8      166.86      173.03      6.20 o 
   4  -3   8       51.19       55.28      3.49 o 
   5  -3   8       19.63       17.52      2.15 o 
   6  -3   8      281.79      302.20      9.74 o 
   7  -3   8      131.39      140.49      4.72 o 
   8  -3   8        9.06       10.55      1.36 o 
 -12  -2   8      113.88      111.56      3.97 o 
 -11  -2   8       16.63       14.73      1.76 o 
 -10  -2   8       17.10       18.34      1.91 o 
  -9  -2   8       13.27       16.54      2.05 o 
  -8  -2   8      209.71      205.27      6.89 o 
  -7  -2   8       16.28       18.44      2.26 o 
  -6  -2   8      232.70      213.15      6.57 o 
  -5  -2   8       13.88       11.97      1.75 o 
  -4  -2   8       39.30       43.61      2.49 o 
  -3  -2   8      193.60      199.51      6.25 o 
  -2  -2   8       14.41       13.19      1.38 o 
  -1  -2   8      101.05      112.66      3.77 o 
   0  -2   8      163.64      154.32      5.67 o 
   1  -2   8      246.38      246.09      8.26 o 
   2  -2   8       78.37       74.36      3.68 o 
   3  -2   8       64.22       58.00      3.42 o 
   4  -2   8       44.53       46.52      3.15 o 
   5  -2   8      285.31      292.48      9.06 o 
   6  -2   8       53.63       53.64      3.48 o 
   7  -2   8       13.27       12.71      1.72 o 
   8  -2   8        4.05        4.54      0.92 o 
   9  -2   8       16.76       20.82      1.70 o 
 -12  -1   8       19.21       18.94      1.74 o 
 -11  -1   8        0.44        0.49      0.86 o 
 -10  -1   8       32.28       29.69      2.91 o 
  -9  -1   8       58.58       55.21      3.61 o 
  -8  -1   8       88.60       94.61      4.48 o 
  -7  -1   8      144.53      145.29      5.30 o 
  -6  -1   8      103.55      100.39      3.79 o 
  -5  -1   8      594.56      616.55     15.69 o 
  -4  -1   8       19.73       22.63      1.61 o 
  -3  -1   8      933.82      968.29     19.00 o 
  -2  -1   8      414.39      407.83     11.09 o 
  -1  -1   8      229.84      222.12      6.57 o 
   0  -1   8      641.84      649.31     16.75 o 
   1  -1   8      450.34      504.75     13.32 o 
   2  -1   8      394.43      388.48     12.08 o 
   3  -1   8       25.64       23.53      1.86 o 
   4  -1   8       21.90       22.23      2.14 o 
   5  -1   8      221.87      199.34      6.55 o 
   6  -1   8      129.84      118.83      5.11 o 
   7  -1   8       92.86       97.41      4.44 o 
   8  -1   8       87.17       84.48      3.98 o 
   9  -1   8       65.02       58.95      2.93 o 
 -13   0   8        0.16        0.75      0.66 o 
 -12   0   8        5.27        4.72      0.74 o 
 -11   0   8       16.62       14.80      1.34 o 
 -10   0   8       62.18       59.89      2.49 o 
  -9   0   8      188.79      181.27      4.50 o 
  -8   0   8       72.33       69.89      2.68 o 
  -7   0   8      443.37      426.42      8.29 o 
  -6   0   8       99.13      102.60      2.61 o 
  -5   0   8        0.75       -0.86      0.86 o 
  -4   0   8       46.05       44.27      1.51 o 
  -3   0   8      368.29      388.09      7.43 o 
  -2   0   8       89.34       98.86      2.17 o 
  -1   0   8      371.67      360.88      7.56 o 
   0   0   8     1536.45     1485.79     25.25 o 
   1   0   8       37.43       38.60      1.39 o 
   2   0   8      555.74      564.44     10.16 o 
   3   0   8      232.10      218.63      4.70 o 
   4   0   8     1278.55     1229.46     19.97 o 
   5   0   8       26.25       24.93      2.19 o 
   6   0   8       41.05       37.14      2.06 o 
   7   0   8       19.06       18.49      1.49 o 
   8   0   8        4.41        6.09      2.31 o 
   9   0   8       10.30       11.18      1.00 o 
  10   0   8      113.93      109.78      2.54 o 
 -12   1   8       19.55       22.49      1.85 o 
 -11   1   8        0.42        1.64      0.77 o 
 -10   1   8       32.65       34.21      2.66 o 
  -9   1   8       58.52       58.28      3.65 o 
  -8   1   8       89.33       93.37      4.48 o 
  -7   1   8      143.80      138.43      5.16 o 
  -6   1   8      103.24       98.90      3.71 o 
  -5   1   8      596.26      568.46     14.96 o 
  -4   1   8       19.74       23.09      1.62 o 
  -3   1   8      933.02      916.70     18.26 o 
  -2   1   8      412.85      388.46     10.76 o 
  -1   1   8      229.13      239.20      6.80 o 
   0   1   8      641.02      630.20     10.19 o 
   1   1   8      455.07      494.69     13.03 o 
   2   1   8      394.06      368.96      9.74 o 
   3   1   8       25.56       26.64      1.92 o 
   4   1   8       21.44       21.59      2.13 o 
   5   1   8      222.72      199.64      6.47 o 
   6   1   8      130.46      123.99      5.10 o 
   7   1   8       92.33       95.66      4.47 o 
   8   1   8       87.44       83.60      3.88 o 
   9   1   8       65.77       59.30      2.80 o 
 -12   2   8      113.32      109.39      3.84 o 
 -11   2   8       16.23       17.84      1.81 o 
 -10   2   8       16.80       13.76      1.82 o 
  -9   2   8       13.61       12.64      1.90 o 
  -8   2   8      208.96      195.91      6.54 o 
  -7   2   8       16.47       17.65      2.21 o 
  -6   2   8      232.15      210.49      6.54 o 
  -5   2   8       14.19        8.32      1.69 o 
  -4   2   8       39.73       34.22      2.20 o 
  -3   2   8      194.46      190.08      6.03 o 
  -2   2   8       14.09       12.50      1.39 o 
  -1   2   8      102.47      111.97      3.70 o 
   0   2   8      163.60      148.21      3.37 o 
   1   2   8      248.14      248.97      8.14 o 
   2   2   8       78.54       70.23      3.52 o 
   3   2   8       63.36       58.31      3.23 o 
   4   2   8       43.92       37.34      2.85 o 
   5   2   8      286.37      282.56      8.88 o 
   6   2   8       54.34       58.00      3.50 o 
   7   2   8       13.01       16.19      1.91 o 
   8   2   8        4.05        5.66      1.14 o 
   9   2   8       16.54       18.23      1.50 o 
 -11   3   8        6.32        7.09      1.26 o 
 -10   3   8       15.73       16.56      1.74 o 
  -9   3   8      101.81      103.61      4.48 o 
  -8   3   8      105.49       96.41      4.55 o 
  -7   3   8      143.30      138.81      5.56 o 
  -6   3   8      395.05      401.55     12.23 o 
  -5   3   8       60.28       62.71      3.78 o 
  -4   3   8      427.63      426.46     12.27 o 
  -3   3   8      175.62      165.85      5.68 o 
  -2   3   8       51.40       51.08      3.11 o 
  -1   3   8       75.15       65.54      3.53 o 
   0   3   8       24.64       24.07      2.13 o 
   1   3   8       27.24       26.82      2.58 o 
   2   3   8       48.70       48.90      3.27 o 
   3   3   8      167.10      164.33      5.99 o 
   4   3   8       50.54       51.59      3.34 o 
   5   3   8       20.14       17.52      2.12 o 
   6   3   8      282.41      291.29      8.58 o 
   7   3   8      132.03      135.43      4.66 o 
   8   3   8        9.14       10.96      1.30 o 
  -9   4   8       61.64       60.09      3.00 o 
  -8   4   8       11.70       13.52      1.67 o 
  -7   4   8       10.86        6.87      1.67 o 
  -6   4   8       79.59       77.77      3.99 o 
  -5   4   8       20.88       21.44      2.30 o 
  -4   4   8      267.26      271.25      8.67 o 
  -3   4   8       50.67       48.84      3.27 o 
  -2   4   8      154.08      152.33      5.80 o 
  -1   4   8       80.35       83.04      4.19 o 
   0   4   8       26.94       27.91      1.89 o 
   1   4   8      257.68      251.73      8.16 o 
   2   4   8      129.93      123.51      5.16 o 
   3   4   8       92.28       94.72      4.41 o 
   4   4   8       73.75       79.85      3.84 o 
   5   4   8        7.70        6.60      1.27 o 
   6   4   8       77.86       73.91      3.33 o 
  -7   5   8       48.91       61.15      2.83 o 
  -6   5   8       44.77       51.93      2.74 o 
  -5   5   8       27.80       24.64      1.94 o 
  -4   5   8      139.62      139.64      4.76 o 
  -3   5   8      148.75      147.56      5.01 o 
  -2   5   8       17.67       18.11      1.90 o 
  -1   5   8       25.68       24.81      2.19 o 
   0   5   8       15.73       13.53      1.21 o 
   1   5   8       56.15       58.27      3.07 o 
   2   5   8       17.46       18.52      1.74 o 
   3   5   8        3.87        3.77      1.16 o 
   4   5   8       18.15       18.86      1.66 o 
  -6  -5   9        6.27        5.94      1.28 o 
  -5  -5   9       12.67       12.86      1.72 o 
  -4  -5   9        3.35        3.14      1.16 o 
   0  -5   9       79.08       73.22      3.43 o 
   1  -5   9       54.96       56.04      2.72 o 
   2  -5   9       10.04        8.51      1.29 o 
   3  -5   9       18.15       18.52      1.64 o 
  -9  -4   9      257.17      277.05      7.45 o 
  -8  -4   9        5.43        6.48      1.13 o 
  -7  -4   9       22.71       23.20      2.06 o 
  -6  -4   9      118.44      130.63      5.13 o 
  -5  -4   9        6.87        8.47      1.64 o 
  -4  -4   9       11.03       11.00      2.14 o 
  -3  -4   9       83.94       79.92      4.26 o 
  -2  -4   9       23.53       28.49      2.55 o 
  -1  -4   9       21.67       22.54      2.32 o 
   0  -4   9       50.26       55.01      2.46 o 
   1  -4   9      342.38      379.58     11.84 o 
   2  -4   9       92.36       96.96      4.45 o 
   3  -4   9       45.36       46.74      3.09 o 
   4  -4   9       32.25       36.26      2.59 o 
   5  -4   9        7.56        9.22      1.29 o 
   6  -4   9        4.33        6.47      0.98 o 
 -11  -3   9        7.22        8.44      1.22 o 
 -10  -3   9       44.99       45.73      2.74 o 
  -9  -3   9       17.09       14.05      1.87 o 
  -8  -3   9        1.98        0.00      1.44 o 
  -7  -3   9       11.84        9.52      1.73 o 
  -6  -3   9      509.13      520.65     14.21 o 
  -5  -3   9      188.49      207.53      6.79 o 
  -4  -3   9      182.68      193.68      6.51 o 
  -3  -3   9      140.90      155.12      5.65 o 
  -2  -3   9      106.09      103.82      4.55 o 
  -1  -3   9       59.43       60.79      3.52 o 
   0  -3   9       94.23      101.78      6.81 o 
   1  -3   9       46.52       46.65      3.23 o 
   2  -3   9      167.41      169.03      6.10 o 
   3  -3   9        6.14        1.48      3.32 o 
   4  -3   9        0.69        0.96      0.92 o 
   5  -3   9      174.40      172.28      5.85 o 
   6  -3   9      165.94      166.43      5.46 o 
   7  -3   9       21.38       25.28      2.04 o 
 -12  -2   9       41.98       40.78      2.42 o 
 -11  -2   9       33.84       39.57      2.52 o 
 -10  -2   9        3.34        6.09      1.31 o 
  -9  -2   9       38.66       40.93      2.94 o 
  -8  -2   9      362.75      342.89     11.37 o 
  -7  -2   9      670.05      661.47     19.20 o 
  -6  -2   9      208.57      188.25      6.27 o 
  -5  -2   9       43.03       41.43      2.74 o 
  -4  -2   9       49.08       52.44      3.08 o 
  -3  -2   9      182.90      191.60      5.73 o 
  -2  -2   9       65.58       64.35      2.94 o 
  -1  -2   9      281.57      319.66      9.45 o 
   0  -2   9      448.82      472.13     17.43 o 
   1  -2   9       74.19       66.44      3.46 o 
   2  -2   9       40.58       44.84      2.99 o 
   3  -2   9       38.86       37.43      2.75 o 
   4  -2   9      744.16      784.05     21.24 o 
   5  -2   9      261.96      271.13      8.72 o 
   6  -2   9       16.09       17.57      2.07 o 
   7  -2   9       24.36       27.87      2.21 o 
   8  -2   9        5.64        6.40      1.23 o 
 -12  -1   9        9.73       11.33      1.40 o 
 -11  -1   9        0.29        1.60      0.93 o 
 -10  -1   9       71.00       67.06      3.76 o 
  -9  -1   9      196.55      196.38      6.65 o 
  -8  -1   9       37.52       37.02      2.82 o 
  -7  -1   9      170.02      169.45      5.82 o 
  -6  -1   9      182.32      193.81      5.99 o 
  -5  -1   9      138.57      124.53      4.11 o 
  -4  -1   9       52.69       52.38      2.54 o 
  -3  -1   9      433.93      487.96     13.12 o 
  -2  -1   9      152.62      158.98      4.69 o 
  -1  -1   9      855.79      822.80     17.69 o 
   0  -1   9       77.58       65.55      3.72 o 
   1  -1   9       31.80       39.63      2.20 o 
   2  -1   9      439.38      394.61     10.78 o 
   3  -1   9      417.49      387.30     11.14 o 
   4  -1   9       76.02       73.67      3.84 o 
   5  -1   9      135.60      129.29      5.28 o 
   6  -1   9       41.81       45.84      3.18 o 
   7  -1   9       95.30       96.12      4.37 o 
   8  -1   9       36.73       36.68      2.40 o 
   9  -1   9       23.50       25.61      1.93 o 
 -13   0   9        2.51        3.84      0.55 o 
 -12   0   9        7.05        7.50      1.08 o 
 -11   0   9       38.55       39.98      1.96 o 
 -10   0   9       23.08       25.18      4.39 o 
  -9   0   9       29.75       25.42      2.33 o 
  -8   0   9       28.53       27.02      1.76 o 
  -7   0   9        1.39        2.92      1.46 o 
  -6   0   9        5.94        4.59      1.76 o 
  -5   0   9      262.20      264.87     14.99 o 
  -4   0   9        4.93        5.20      0.71 o 
  -3   0   9       25.19       30.26      1.26 o 
  -2   0   9      126.91      108.71      2.36 o 
  -1   0   9       68.51       63.66      1.82 o 
   0   0   9        1.02        3.49      0.73 o 
   1   0   9        6.50        7.72      0.78 o 
   2   0   9       44.65       53.68      1.86 o 
   3   0   9        1.95        1.27      0.61 o 
   4   0   9      169.67      178.71      6.95 o 
   5   0   9      530.05      489.80     21.43 o 
   6   0   9        4.65        4.01      0.82 o 
   7   0   9       67.25       60.31      5.81 o 
   8   0   9      114.03      102.29      3.00 o 
   9   0   9        2.64        3.26      0.59 o 
 -12   1   9        9.79        9.90      1.27 o 
 -11   1   9        0.28        0.00      1.26 o 
 -10   1   9       70.65       74.89      3.93 o 
  -9   1   9      195.53      181.89      6.43 o 
  -8   1   9       37.83       34.40      2.72 o 
  -7   1   9      169.70      162.71      5.69 o 
  -6   1   9      183.52      175.15      5.62 o 
  -5   1   9      137.98      113.79      3.94 o 
  -4   1   9       51.97       43.09      2.40 o 
  -3   1   9      432.38      417.67     12.10 o 
  -2   1   9      150.80      141.57      4.40 o 
  -1   1   9      855.45      792.87     17.34 o 
   0   1   9       78.98       62.30      1.87 o 
   1   1   9       31.50       38.52      2.25 o 
   2   1   9      438.88      403.66     10.83 o 
   3   1   9      418.68      383.32     11.02 o 
   4   1   9       76.61       66.27      3.58 o 
   5   1   9      135.81      130.81      5.37 o 
   6   1   9       40.57       38.62      2.95 o 
   7   1   9       94.91       93.21      4.17 o 
   8   1   9       36.59       35.83      2.32 o 
   9   1   9       23.25       22.48      1.85 o 
 -12   2   9       42.39       41.27      2.32 o 
 -11   2   9       33.64       37.33      2.50 o 
 -10   2   9        3.32        3.22      1.25 o 
  -9   2   9       39.04       30.22      2.56 o 
  -8   2   9      362.77      337.26     11.33 o 
  -7   2   9      670.45      634.26     18.86 o 
  -6   2   9      208.76      170.20      5.91 o 
  -5   2   9       42.79       37.87      2.78 o 
  -4   2   9       48.40       39.30      2.72 o 
  -3   2   9      182.62      164.80      5.33 o 
  -2   2   9       66.86       61.85      2.93 o 
  -1   2   9      280.15      298.99      9.14 o 
   0   2   9      443.80      417.05      7.84 o 
   1   2   9       74.46       74.15      3.57 o 
   2   2   9       40.73       41.39      2.76 o 
   3   2   9       37.95       37.79      2.88 o 
   4   2   9      746.72      715.71     20.00 o 
   5   2   9      263.09      242.35      7.35 o 
   6   2   9       16.30       15.22      1.73 o 
   7   2   9       24.51       22.86      2.07 o 
   8   2   9        5.42        4.70      0.99 o 
 -11   3   9        7.22        9.01      1.16 o 
 -10   3   9       44.67       46.38      2.55 o 
  -9   3   9       17.33       15.34      1.76 o 
  -8   3   9        2.23        0.00      1.44 o 
  -7   3   9       11.55       12.45      1.83 o 
  -6   3   9      511.36      468.46     13.42 o 
  -5   3   9      188.26      178.95      6.29 o 
  -4   3   9      183.26      166.12      5.99 o 
  -3   3   9      141.65      142.40      5.39 o 
  -2   3   9      105.37       94.69      4.31 o 
  -1   3   9       59.97       60.22      3.51 o 
   0   3   9       93.23       97.64      3.20 o 
   1   3   9       45.68       36.00      2.81 o 
   2   3   9      168.36      154.83      5.86 o 
   3   3   9        5.98        7.94      1.33 o 
   4   3   9        0.72       -0.85      1.34 o 
   5   3   9      173.06      169.16      5.75 o 
   6   3   9      165.47      174.83      5.45 o 
   7   3   9       21.14       21.44      2.02 o 
  -9   4   9      256.83      270.48      7.36 o 
  -8   4   9        5.49        6.38      1.21 o 
  -7   4   9       22.73       19.82      1.97 o 
  -6   4   9      119.72      114.57      4.72 o 
  -5   4   9        7.10        7.23      1.45 o 
  -4   4   9       10.75       11.98      1.70 o 
  -3   4   9       84.19       89.50      4.41 o 
  -2   4   9       23.57       24.04      2.47 o 
  -1   4   9       20.67       20.53      2.34 o 
   0   4   9       50.59       44.41      2.25 o 
   1   4   9      341.62      358.82     11.33 o 
   2   4   9       93.01       86.76      4.24 o 
   3   4   9       44.61       36.75      2.70 o 
   4   4   9       32.73       32.56      2.32 o 
   5   4   9        7.59        9.69      1.27 o 
   6   4   9        4.10        5.11      1.05 o 
  -6   5   9        6.30        1.90      1.97 o 
  -5   5   9       12.62       13.18      1.74 o 
  -4   5   9        3.19        4.21      1.11 o 
  -3   5   9       30.09       29.76      2.28 o 
  -2   5   9       11.30       15.54      1.71 o 
  -1   5   9       96.48      103.90      4.10 o 
   0   5   9       78.35       68.84      2.34 o 
   1   5   9       54.39       51.80      2.73 o 
   2   5   9        9.93       11.42      1.43 o 
   3   5   9       18.09       16.70      1.66 o 
  -6  -5  10       33.36       22.69      2.44 o 
  -5  -5  10        5.72        4.65      1.21 o 
  -4  -5  10       20.50       22.25      2.34 o 
  -3  -5  10       14.01       14.15      1.88 o 
  -2  -5  10       31.40       33.36      2.48 o 
  -1  -5  10       76.54       70.07      3.71 o 
   0  -5  10       10.22        9.26      4.25 o 
   1  -5  10        7.54        9.52      1.36 o 
   2  -5  10        3.22        2.78      0.96 o 
  -9  -4  10       19.99       21.36      1.85 o 
  -8  -4  10        5.16        4.11      1.31 o 
  -7  -4  10       67.21       74.89      3.60 o 
  -6  -4  10       21.68       18.05      2.21 o 
  -5  -4  10       98.74       98.50      4.52 o 
  -4  -4  10       52.53       50.25      3.41 o 
  -3  -4  10       82.02       82.75      4.20 o 
  -2  -4  10       65.86       72.19      3.86 o 
  -1  -4  10        8.79        8.31      1.53 o 
   0  -4  10      221.53      227.34      4.98 o 
   1  -4  10       15.30       11.65      1.82 o 
   2  -4  10       17.16       13.08      1.81 o 
   3  -4  10       15.56       16.91      1.77 o 
   4  -4  10        5.72        7.04      1.25 o 
   5  -4  10       12.01       10.44      1.51 o 
 -11  -3  10        6.93        7.91      0.95 o 
 -10  -3  10        7.14        9.73      1.50 o 
  -9  -3  10        9.54        8.44      1.35 o 
  -8  -3  10       26.29       23.58      2.21 o 
  -7  -3  10       32.24       35.36      2.88 o 
  -6  -3  10      134.76      132.70      5.34 o 
  -5  -3  10       40.23       43.48      3.13 o 
  -4  -3  10      154.17      154.50      5.82 o 
  -3  -3  10       30.67       31.03      2.69 o 
  -2  -3  10        0.84        2.46      1.05 o 
  -1  -3  10      195.35      210.19      6.79 o 
   0  -3  10       17.35       18.42      1.75 o 
   1  -3  10       49.91       51.10      3.43 o 
   2  -3  10      139.30      129.98      5.42 o 
   3  -3  10        0.40        2.30      0.94 o 
   4  -3  10       95.33       91.47      4.41 o 
   5  -3  10        3.09        1.42      1.25 o 
   6  -3  10        6.71        4.99      1.17 o 
   7  -3  10        3.34        5.38      0.98 o 
 -12  -2  10       51.02       54.91      2.57 o 
 -11  -2  10       18.41       24.14      1.80 o 
 -10  -2  10       55.23       54.40      3.22 o 
  -9  -2  10       60.97       70.71      3.85 o 
  -8  -2  10       68.35       56.88      3.70 o 
  -7  -2  10      279.65      306.66      9.23 o 
  -6  -2  10        5.65        6.90      1.46 o 
  -5  -2  10      284.08      275.31      8.33 o 
  -4  -2  10       90.36       95.95      4.23 o 
  -3  -2  10      191.22      196.93      6.63 o 
  -2  -2  10      486.61      487.61     14.96 o 
  -1  -2  10      128.11      134.62      4.94 o 
   0  -2  10      256.41      269.22      6.05 o 
   1  -2  10       47.78       46.62      3.01 o 
   2  -2  10      157.24      150.81      5.57 o 
   3  -2  10      211.33      186.22      6.38 o 
   4  -2  10       54.91       62.38      3.75 o 
   5  -2  10       45.28       34.97      2.80 o 
   6  -2  10       37.72       37.71      2.68 o 
   7  -2  10       31.69       27.55      2.15 o 
   8  -2  10        9.70        7.54      1.18 o 
 -12  -1  10       10.99       10.08      1.56 o 
 -11  -1  10       57.82       60.50      3.25 o 
 -10  -1  10       43.40       39.64      2.75 o 
  -9  -1  10       52.57       49.88      3.39 o 
  -8  -1  10       31.23       31.05      2.64 o 
  -7  -1  10       77.65       68.47      3.79 o 
  -6  -1  10       35.72       33.19      2.46 o 
  -5  -1  10      128.83      139.02      4.90 o 
  -4  -1  10      336.79      338.54      9.65 o 
  -3  -1  10        2.34        1.69      0.75 o 
  -2  -1  10      203.31      204.80      6.24 o 
  -1  -1  10      135.98      126.44      4.06 o 
   0  -1  10      139.57      125.34      2.89 o 
   1  -1  10       41.19       40.74      2.38 o 
   2  -1  10       31.77       23.25      2.06 o 
   3  -1  10      196.62      182.57      6.13 o 
   4  -1  10       30.77       32.77      2.66 o 
   5  -1  10       82.89       75.71      4.03 o 
   6  -1  10       74.58       67.45      3.79 o 
   7  -1  10       52.54       50.37      3.02 o 
   8  -1  10        2.93        3.91      1.07 o 
 -12   0  10        0.82        1.52      0.69 o 
 -11   0  10       16.31       17.84      1.33 o 
 -10   0  10        3.93        4.03      0.79 o 
  -9   0  10       69.78       61.12      2.59 o 
  -8   0  10        0.68        1.04      0.95 o 
  -7   0  10        9.89       10.69      1.16 o 
  -6   0  10       12.27       16.72      1.90 o 
  -5   0  10        1.42        1.15      0.68 o 
  -4   0  10      498.30      490.29     14.64 o 
  -3   0  10       25.78       25.90      2.69 o 
  -2   0  10        0.03        0.56      0.44 o 
  -1   0  10        9.20        6.75      0.76 o 
   0   0  10       29.19       26.62      0.94 o 
   1   0  10       47.72       42.49      1.65 o 
   2   0  10      147.16      162.79      3.77 o 
   3   0  10      111.80      102.48      6.51 o 
   4   0  10       34.25       31.59      1.88 o 
   5   0  10        4.46        6.31      0.97 o 
   6   0  10      165.12      150.18      4.05 o 
   7   0  10       91.84       86.33      2.83 o 
   8   0  10      180.62      174.80      4.07 o 
   9   0  10       26.94       27.23      1.35 o 
 -12   1  10       10.82       13.50      1.52 o 
 -11   1  10       58.59       56.13      3.11 o 
 -10   1  10       43.32       44.46      3.04 o 
  -9   1  10       52.71       48.82      3.35 o 
  -8   1  10       31.07       28.95      2.63 o 
  -7   1  10       78.82       77.76      3.98 o 
  -6   1  10       35.63       30.58      2.42 o 
  -5   1  10      130.60      132.60      4.79 o 
  -4   1  10      336.75      345.02      9.82 o 
  -3   1  10        2.36        2.17      0.93 o 
  -2   1  10      202.78      198.87      6.17 o 
  -1   1  10      136.02      118.05      3.90 o 
   0   1  10      140.15      133.99      7.13 o 
   1   1  10       41.01       38.78      2.37 o 
   2   1  10       32.16       23.98      2.29 o 
   3   1  10      195.26      192.31      6.27 o 
   4   1  10       30.04       26.13      2.42 o 
   5   1  10       83.64       81.13      4.32 o 
   6   1  10       74.82       68.45      3.81 o 
   7   1  10       52.92       51.20      3.04 o 
   8   1  10        2.96        2.44      0.83 o 
 -12   2  10       50.35       45.95      2.37 o 
 -11   2  10       18.65       20.25      1.85 o 
 -10   2  10       55.17       51.88      3.20 o 
  -9   2  10       61.32       57.45      3.60 o 
  -8   2  10       68.47       50.43      3.40 o 
  -7   2  10      278.74      273.37      8.80 o 
  -6   2  10        5.49        8.11      1.32 o 
  -5   2  10      286.58      250.13      8.06 o 
  -4   2  10       91.10       92.67      4.18 o 
  -3   2  10      193.25      196.25      6.00 o 
  -2   2  10      487.86      473.00     14.70 o 
  -1   2  10      127.52      127.65      4.85 o 
   0   2  10      256.16      275.10      6.18 o 
   1   2  10       46.90       45.97      2.93 o 
   2   2  10      154.57      163.25      5.74 o 
   3   2  10      211.59      192.30      6.42 o 
   4   2  10       54.86       53.17      3.39 o 
   5   2  10       45.14       43.70      3.10 o 
   6   2  10       37.41       37.72      2.63 o 
   7   2  10       32.27       33.39      2.26 o 
   8   2  10        9.87        6.12      1.25 o 
 -11   3  10        7.00        6.90      1.09 o 
 -10   3  10        7.08       10.19      1.24 o 
  -9   3  10        9.70        7.76      1.56 o 
  -8   3  10       26.51       25.58      2.35 o 
  -7   3  10       32.50       39.54      2.93 o 
  -6   3  10      134.58      125.74      5.31 o 
  -5   3  10       40.08       38.38      2.94 o 
  -4   3  10      154.52      147.01      5.67 o 
  -3   3  10       30.34       29.02      2.55 o 
  -2   3  10        0.81       -0.88      1.76 o 
  -1   3  10      196.49      198.99      6.61 o 
   0   3  10       17.19       19.74      1.49 o 
   1   3  10       50.04       48.53      3.38 o 
   2   3  10      139.46      141.08      5.48 o 
   3   3  10        0.46        0.00      1.48 o 
   4   3  10       94.55       89.20      4.28 o 
   5   3  10        2.95        3.11      0.88 o 
   6   3  10        6.32        5.77      1.20 o 
   7   3  10        3.31        3.59      1.08 o 
  -9   4  10       19.66       20.98      1.71 o 
  -8   4  10        4.97        6.55      1.11 o 
  -7   4  10       66.07       67.22      3.34 o 
  -6   4  10       21.76       19.63      2.11 o 
  -5   4  10       98.90      106.53      4.47 o 
  -4   4  10       51.65       55.16      3.39 o 
  -3   4  10       82.07       74.20      4.08 o 
  -2   4  10       65.78       63.25      3.64 o 
  -1   4  10        8.97        7.82      1.58 o 
   0   4  10      222.27      232.28      9.37 o 
   1   4  10       15.43       15.73      1.80 o 
   2   4  10       17.04       14.63      1.82 o 
   3   4  10       15.39       16.63      1.77 o 
   4   4  10        5.63        6.93      1.26 o 
   5   4  10       12.14       12.90      1.44 o 
  -6   5  10       33.28       32.66      2.16 o 
  -5   5  10        5.94        8.03      1.39 o 
  -4   5  10       20.64       23.03      2.16 o 
  -3   5  10       14.38       16.45      2.09 o 
  -2   5  10       31.51       30.81      2.31 o 
  -1   5  10       76.74       75.88      3.34 o 
   0   5  10       10.24        8.57      1.40 o 
   1   5  10        7.61        6.39      1.26 o 
   2   5  10        3.25        2.01      0.89 o 
  -5  -5  11       18.98       14.41      2.00 o 
  -4  -5  11       22.04       18.66      2.23 o 
  -3  -5  11       12.56        9.13      1.73 o 
  -2  -5  11       30.99       27.84      2.54 o 
  -1  -5  11       49.16       28.01      3.25 o 
   0  -5  11       16.76       14.10      2.82 o 
   1  -5  11        1.80        0.90      0.97 o 
  -8  -4  11        3.51        1.50      1.62 o 
  -7  -4  11        6.48        6.86      1.36 o 
  -6  -4  11        2.82        4.40      1.24 o 
  -5  -4  11       14.38       11.82      1.85 o 
  -4  -4  11       42.97       46.67      2.98 o 
  -3  -4  11       93.52      106.21      4.57 o 
  -2  -4  11       21.26       20.06      2.25 o 
  -1  -4  11        3.86        3.66      1.17 o 
   0  -4  11        0.12        0.05      2.20 o 
   1  -4  11       52.17       54.03      3.14 o 
   2  -4  11       28.27       29.65      2.24 o 
   3  -4  11       18.33       21.12      1.74 o 
   4  -4  11        1.56        2.30      0.85 o 
 -10  -3  11        4.79        7.44      1.38 o 
  -9  -3  11       40.74       40.10      2.54 o 
  -8  -3  11      190.93      190.51      6.20 o 
  -7  -3  11       37.71       36.67      2.97 o 
  -6  -3  11      141.61      154.96      5.73 o 
  -5  -3  11      128.34      137.50      5.55 o 
  -4  -3  11      179.24      190.32      6.52 o 
  -3  -3  11       27.19       26.61      2.52 o 
  -2  -3  11       77.99       83.83      4.24 o 
  -1  -3  11      120.70      113.54      5.00 o 
   0  -3  11      159.26      155.28      7.68 o 
   1  -3  11       58.77       54.43      3.50 o 
   2  -3  11        8.59       12.77      1.94 o 
   3  -3  11       98.40       95.18      4.43 o 
   4  -3  11       13.18       14.98      1.85 o 
   5  -3  11       16.67       15.29      1.59 o 
   6  -3  11       10.15        9.26      1.37 o 
 -11  -2  11       25.64       26.71      1.94 o 
 -10  -2  11       17.35       14.98      1.74 o 
  -9  -2  11       40.61       46.40      3.17 o 
  -8  -2  11      147.35      134.30      5.32 o 
  -7  -2  11      314.41      341.15     11.22 o 
  -6  -2  11       33.57       32.56      2.73 o 
  -5  -2  11      429.30      440.35     12.56 o 
  -4  -2  11        4.23        6.93      1.34 o 
  -3  -2  11      539.52      578.19     17.04 o 
  -2  -2  11       33.44       35.09      2.67 o 
  -1  -2  11       72.22       80.63      3.95 o 
   0  -2  11       58.89       53.98      2.32 o 
   1  -2  11      134.70      124.43      5.09 o 
   2  -2  11       69.26       78.37      3.99 o 
   3  -2  11      239.03      214.62      6.92 o 
   4  -2  11      213.46      220.41      7.05 o 
   5  -2  11       26.34       23.58      2.27 o 
   6  -2  11       12.36       10.91      1.46 o 
   7  -2  11      142.50      157.68      5.04 o 
 -12  -1  11        1.64        0.98      1.30 o 
 -11  -1  11        2.06        3.02      1.03 o 
 -10  -1  11      112.46      112.12      4.72 o 
  -9  -1  11      173.19      162.54      5.85 o 
  -8  -1  11       43.11       33.60      2.76 o 
  -7  -1  11      205.15      210.77      6.70 o 
  -6  -1  11      115.23      102.77      4.55 o 
  -5  -1  11       31.01       27.48      2.45 o 
  -4  -1  11      137.91      135.02      4.85 o 
  -3  -1  11        1.56        1.14      0.49 o 
  -2  -1  11       37.24       41.53      2.36 o 
  -1  -1  11      174.43      164.83      5.37 o 
   0  -1  11       18.56       21.94      1.44 o 
   1  -1  11       17.61       14.95      1.88 o 
   2  -1  11      517.53      514.74     13.55 o 
   3  -1  11      128.64      116.67      5.05 o 
   4  -1  11       18.86       16.02      1.96 o 
   5  -1  11      321.16      295.74      9.02 o 
   6  -1  11       42.09       43.33      2.91 o 
   7  -1  11        7.84        9.98      1.31 o 
   8  -1  11        8.53        7.26      1.20 o 
 -12   0  11       12.42       16.10      1.25 o 
 -11   0  11       20.17       23.27      1.53 o 
 -10   0  11       53.85       49.12      2.31 o 
  -9   0  11       54.26       50.41      2.35 o 
  -8   0  11      305.87      287.47      6.34 o 
  -7   0  11        0.48        0.82      0.73 o 
  -6   0  11      277.08      265.29      6.45 o 
  -5   0  11      339.70      330.17      9.56 o 
  -4   0  11       97.43       75.27      2.29 o 
  -3   0  11        0.25        1.62      0.98 o 
  -2   0  11       95.76       82.50      2.35 o 
  -1   0  11        0.32       -0.20      1.03 o 
   0   0  11      157.19      143.32      2.72 o 
   1   0  11       41.36       41.51      2.51 o 
   2   0  11       10.39        8.84      1.13 o 
   3   0  11       31.90       24.92      1.64 o 
   4   0  11       12.98       16.64      1.82 o 
   5   0  11       28.13       23.66      1.65 o 
   6   0  11       18.13       20.01      1.47 o 
   7   0  11       43.52       39.60      1.80 o 
   8   0  11      153.77      156.39      3.46 o 
 -12   1  11        1.69        2.37      0.76 o 
 -11   1  11        1.84        2.05      1.09 o 
 -10   1  11      112.80      102.96      4.63 o 
  -9   1  11      172.85      168.76      6.10 o 
  -8   1  11       43.45       38.62      2.97 o 
  -7   1  11      205.73      205.82      6.71 o 
  -6   1  11      114.68      101.70      4.55 o 
  -5   1  11       31.48       28.37      2.33 o 
  -4   1  11      138.71      137.70      4.97 o 
  -3   1  11        1.46       -1.77      1.77 o 
  -2   1  11       37.91       42.75      2.46 o 
  -1   1  11      173.55      150.14      4.73 o 
   0   1  11       17.79       19.84      1.44 o 
   1   1  11       17.36       16.38      1.97 o 
   2   1  11      519.18      489.91     13.10 o 
   3   1  11      127.53      114.80      4.87 o 
   4   1  11       18.55       16.56      2.03 o 
   5   1  11      318.88      292.71      8.93 o 
   6   1  11       42.28       47.11      3.09 o 
   7   1  11        7.96       10.10      1.46 o 
   8   1  11        8.45        8.28      1.27 o 
 -11   2  11       25.24       22.97      1.84 o 
 -10   2  11       17.25       14.36      1.64 o 
  -9   2  11       41.34       45.74      3.09 o 
  -8   2  11      147.24      131.66      5.34 o 
  -7   2  11      314.93      331.06     11.06 o 
  -6   2  11       34.10       31.87      2.86 o 
  -5   2  11      428.76      411.53     12.17 o 
  -4   2  11        4.23        4.36      1.26 o 
  -3   2  11      543.54      591.49     17.31 o 
  -2   2  11       32.81       33.33      2.60 o 
  -1   2  11       72.54       69.91      3.74 o 
   0   2  11       58.22       52.02      3.00 o 
   1   2  11      135.12      121.31      4.90 o 
   2   2  11       70.08       75.31      3.93 o 
   3   2  11      239.70      226.05      7.04 o 
   4   2  11      214.19      225.21      7.01 o 
   5   2  11       26.77       24.27      2.43 o 
   6   2  11       12.56        9.73      1.68 o 
   7   2  11      141.85      141.09      4.84 o 
 -10   3  11        4.82        5.06      1.24 o 
  -9   3  11       41.16       39.83      2.70 o 
  -8   3  11      190.64      188.22      6.17 o 
  -7   3  11       38.48       34.12      2.74 o 
  -6   3  11      142.73      140.78      5.65 o 
  -5   3  11      129.71      119.34      5.19 o 
  -4   3  11      179.90      169.80      6.15 o 
  -3   3  11       26.92       22.83      2.40 o 
  -2   3  11       77.53       80.73      4.37 o 
  -1   3  11      120.29      110.49      4.94 o 
   0   3  11      158.68      151.77      4.05 o 
   1   3  11       59.20       54.73      3.48 o 
   2   3  11        8.74        8.07      1.79 o 
   3   3  11       98.72       94.77      4.43 o 
   4   3  11       13.70       14.11      1.96 o 
   5   3  11       16.47       15.06      1.79 o 
   6   3  11       10.51       12.89      1.48 o 
  -8   4  11        3.67        3.85      1.17 o 
  -7   4  11        6.42        5.46      1.39 o 
  -6   4  11        2.74        3.15      1.13 o 
  -5   4  11       14.50       16.01      1.98 o 
  -4   4  11       43.07       45.50      2.95 o 
  -3   4  11       93.74       98.29      4.49 o 
  -2   4  11       20.76       14.22      1.83 o 
  -1   4  11        3.56        0.89      2.52 o 
   0   4  11        0.07        0.56      1.42 o 
   1   4  11       51.67       52.07      3.11 o 
   2   4  11       27.50       26.74      2.15 o 
   3   4  11       18.55       20.17      1.89 o 
   4   4  11        1.56        3.58      0.97 o 
  -5   5  11       18.57       16.16      1.73 o 
  -4   5  11       22.16       21.30      2.02 o 
  -3   5  11       12.44       15.38      1.66 o 
  -2   5  11       31.04       27.14      2.25 o 
  -1   5  11       48.94       50.94      2.93 o 
   0   5  11       16.79       15.59      1.17 o 
   1   5  11        1.68        2.96      0.86 o 
  -3  -5  12       16.41        6.84      2.26 o 
  -2  -5  12       80.34       26.18      4.31 o 
  -8  -4  12       23.22       26.63      2.17 o 
  -7  -4  12       46.87       50.84      2.64 o 
  -6  -4  12       25.30       25.30      2.13 o 
  -5  -4  12       11.68       11.83      1.66 o 
  -4  -4  12       67.84       75.62      3.67 o 
  -3  -4  12        7.31        4.72      1.53 o 
  -2  -4  12      128.47      130.84      5.10 o 
  -1  -4  12       54.97       54.27      3.26 o 
   0  -4  12       53.80       55.41      2.28 o 
   1  -4  12        5.27        3.10      1.23 o 
   2  -4  12       45.92       41.89      2.55 o 
   3  -4  12       21.98       25.02      1.96 o 
   4  -4  12       32.46       36.50      2.02 o 
 -10  -3  12        6.12        6.24      1.08 o 
  -9  -3  12       91.28       99.87      3.84 o 
  -8  -3  12       50.84       58.48      3.33 o 
  -7  -3  12      106.19      104.95      4.69 o 
  -6  -3  12      147.83      151.28      5.64 o 
  -5  -3  12      216.35      203.05      6.64 o 
  -4  -3  12      105.68      108.32      4.95 o 
  -3  -3  12       39.92       38.62      2.99 o 
  -2  -3  12      242.98      236.87      7.39 o 
  -1  -3  12      108.41      101.57      4.83 o 
   0  -3  12       89.98       80.66      3.10 o 
   1  -3  12      186.47      171.77      6.13 o 
   2  -3  12       12.70       11.91      1.83 o 
   3  -3  12        8.93        9.37      1.43 o 
   4  -3  12        9.88       12.88      1.56 o 
   5  -3  12       59.72       62.17      2.82 o 
   6  -3  12       28.00       31.03      1.98 o 
 -11  -2  12       38.90       40.55      2.55 o 
 -10  -2  12       38.55       36.74      2.61 o 
  -9  -2  12      135.92      143.10      5.30 o 
  -8  -2  12       47.36       42.01      3.09 o 
  -7  -2  12       87.69       89.79      4.41 o 
  -6  -2  12       27.34       22.38      2.26 o 
  -5  -2  12      149.44      150.71      5.73 o 
  -4  -2  12       57.54       66.05      3.80 o 
  -3  -2  12       21.87       21.37      2.26 o 
  -2  -2  12       62.34       64.34      3.56 o 
  -1  -2  12        2.76       -1.27      1.94 o 
   0  -2  12       18.86       13.84      1.28 o 
   1  -2  12       30.93       26.36      2.42 o 
   2  -2  12       86.72       85.07      4.33 o 
   3  -2  12      196.45      169.32      6.01 o 
   4  -2  12       31.26       30.82      2.49 o 
   5  -2  12       21.68       22.04      1.98 o 
   6  -2  12        4.89        4.52      1.04 o 
   7  -2  12        6.51        6.64      1.16 o 
 -12  -1  12        6.66        8.94      1.15 o 
 -11  -1  12       67.35       67.74      3.41 o 
 -10  -1  12      308.54      283.57      9.54 o 
  -9  -1  12      139.35      147.10      5.66 o 
  -8  -1  12       45.58       40.51      3.00 o 
  -7  -1  12       42.82       38.97      2.86 o 
  -6  -1  12        7.34        6.90      1.22 o 
  -5  -1  12       32.46       28.27      2.50 o 
  -4  -1  12       21.29       24.63      2.28 o 
  -3  -1  12      232.52      235.89      7.53 o 
  -2  -1  12      173.80      173.43      5.70 o 
  -1  -1  12       12.94       11.63      1.84 o 
   0  -1  12       22.35       24.66      1.56 o 
   1  -1  12      285.49      256.95      8.14 o 
   2  -1  12      186.35      184.73      6.32 o 
   3  -1  12       42.44       38.37      2.84 o 
   4  -1  12      215.95      193.96      6.62 o 
   5  -1  12        6.30        3.20      1.07 o 
   6  -1  12       54.06       52.96      3.07 o 
   7  -1  12        8.31        9.78      1.20 o 
 -12   0  12      150.34      147.26      6.18 o 
 -11   0  12       80.45       82.82      2.63 o 
 -10   0  12        3.21        3.29      1.11 o 
  -9   0  12        0.07        0.37      1.24 o 
  -8   0  12      195.91      175.37      5.85 o 
  -7   0  12       17.09       20.66      1.53 o 
  -6   0  12      279.54      260.35      5.82 o 
  -5   0  12       20.76       17.76      1.38 o 
  -4   0  12       19.28       17.87      2.30 o 
  -3   0  12      238.48      208.94      4.88 o 
  -2   0  12       17.13       14.48      1.96 o 
  -1   0  12       60.36       56.47      3.06 o 
   0   0  12      704.88      701.18      9.82 o 
   1   0  12      272.43      246.66      5.73 o 
   2   0  12       26.24       26.10      2.77 o 
   3   0  12        0.02        0.96      0.96 o 
   4   0  12       40.31       36.58      2.04 o 
   5   0  12       35.11       28.04      1.73 o 
   6   0  12       40.94       33.86      1.77 o 
   7   0  12        1.95        2.67      0.61 o 
   8   0  12       65.23       71.27      2.02 o 
 -12   1  12        6.57        8.50      1.29 o 
 -11   1  12       66.33       71.27      3.38 o 
 -10   1  12      309.46      295.53      9.84 o 
  -9   1  12      138.70      144.89      5.59 o 
  -8   1  12       46.29       37.28      3.01 o 
  -7   1  12       42.73       36.73      2.97 o 
  -6   1  12        7.49        6.30      1.36 o 
  -5   1  12       33.00       32.23      2.48 o 
  -4   1  12       21.66       27.51      2.38 o 
  -3   1  12      234.68      242.87      7.70 o 
  -2   1  12      175.30      163.48      5.60 o 
  -1   1  12       13.10       13.48      1.96 o 
   0   1  12       22.70       24.45      2.29 o 
   1   1  12      285.49      247.06      7.90 o 
   2   1  12      188.86      189.43      6.35 o 
   3   1  12       43.16       39.82      3.06 o 
   4   1  12      216.62      202.17      6.57 o 
   5   1  12        6.11        5.44      1.23 o 
   6   1  12       54.07       48.59      2.91 o 
   7   1  12        8.60        8.36      1.33 o 
 -11   2  12       38.97       42.17      2.57 o 
 -10   2  12       38.86       41.68      2.71 o 
  -9   2  12      133.84      138.52      5.31 o 
  -8   2  12       47.89       43.59      3.18 o 
  -7   2  12       87.15       82.18      4.25 o 
  -6   2  12       27.71       23.92      2.35 o 
  -5   2  12      149.63      151.59      5.77 o 
  -4   2  12       57.88       62.80      3.60 o 
  -3   2  12       22.37       23.42      2.33 o 
  -2   2  12       62.98       56.88      3.42 o 
  -1   2  12        2.79        1.74      1.00 o 
   0   2  12       18.67       15.77      1.46 o 
   1   2  12       31.55       28.53      2.54 o 
   2   2  12       86.63       90.06      4.37 o 
   3   2  12      193.54      178.49      6.18 o 
   4   2  12       31.79       32.05      2.66 o 
   5   2  12       21.40       23.80      2.14 o 
   6   2  12        5.16        4.47      1.26 o 
   7   2  12        6.34        5.13      1.14 o 
 -10   3  12        6.08        3.14      1.01 o 
  -9   3  12       90.49       98.48      3.81 o 
  -8   3  12       50.71       56.08      3.20 o 
  -7   3  12      104.57       98.21      4.57 o 
  -6   3  12      146.48      137.67      5.50 o 
  -5   3  12      216.67      213.32      6.92 o 
  -4   3  12      105.08      100.34      4.78 o 
  -3   3  12       40.39       43.36      3.37 o 
  -2   3  12      244.85      220.86      7.17 o 
  -1   3  12      107.86      110.02      4.91 o 
   0   3  12       89.82       84.11      3.88 o 
   1   3  12      185.69      183.72      6.26 o 
   2   3  12       12.67       16.23      2.06 o 
   3   3  12        8.84       10.73      1.38 o 
   4   3  12        9.61       10.35      1.47 o 
   5   3  12       58.62       65.49      2.98 o 
   6   3  12       28.21       36.33      2.01 o 
  -8   4  12       23.33       25.66      1.93 o 
  -7   4  12       46.66       45.85      2.53 o 
  -6   4  12       25.31       21.58      1.90 o 
  -5   4  12       11.73       13.30      1.79 o 
  -4   4  12       67.42       78.19      3.91 o 
  -3   4  12        7.11        4.49      1.32 o 
  -2   4  12      128.13      141.46      5.25 o 
  -1   4  12       55.55       53.90      3.41 o 
   0   4  12       54.64       52.88      2.50 o 
   1   4  12        5.29        5.57      1.26 o 
   2   4  12       45.95       52.17      2.71 o 
   3   4  12       21.75       26.84      2.00 o 
   4   4  12       32.10       38.60      2.08 o 
  -3   5  12       16.56       16.58      1.77 o 
  -2   5  12       80.72       75.67      3.57 o 
  -7  -4  13       11.45        6.98      1.58 o 
  -6  -4  13       34.85       30.52      2.18 o 
  -5  -4  13       49.44       51.68      2.84 o 
  -4  -4  13       62.78       63.69      3.33 o 
  -3  -4  13       78.99       87.49      3.90 o 
  -2  -4  13       26.09       33.32      2.62 o 
  -1  -4  13       14.64       11.85      1.60 o 
   0  -4  13        5.92        4.55      0.93 o 
   1  -4  13       23.67       26.39      1.93 o 
   2  -4  13       52.02       53.71      2.93 o 
   3  -4  13       17.99       20.75      1.61 o 
 -10  -3  13        4.45        4.54      1.20 o 
  -9  -3  13        5.57        6.26      1.04 o 
  -8  -3  13        1.13        0.00      1.34 o 
  -7  -3  13       36.35       37.91      2.77 o 
  -6  -3  13        2.08        2.99      0.72 o 
  -5  -3  13       17.95       15.76      1.89 o 
  -4  -3  13       88.63       92.78      4.59 o 
  -3  -3  13       58.63       51.80      3.36 o 
  -2  -3  13       19.55       14.81      2.01 o 
  -1  -3  13       25.30       26.43      2.51 o 
   0  -3  13       27.07       27.98      2.94 o 
   1  -3  13        6.04        6.24      1.30 o 
   2  -3  13       59.50       61.98      3.32 o 
   3  -3  13       23.98       26.93      2.30 o 
   4  -3  13        0.20        0.29      1.26 o 
   5  -3  13       11.20       13.38      1.39 o 
 -11  -2  13       19.37       20.92      1.81 o 
 -10  -2  13        0.16        1.15      0.74 o 
  -9  -2  13       11.99        9.83      1.67 o 
  -8  -2  13       12.56       13.47      1.90 o 
  -7  -2  13       23.74       24.83      2.47 o 
  -6  -2  13      182.19      179.66      6.30 o 
  -5  -2  13       48.74       51.66      3.48 o 
  -4  -2  13       56.34       51.21      3.44 o 
  -3  -2  13      204.34      197.74      6.61 o 
  -2  -2  13        3.39        2.96      1.23 o 
  -1  -2  13      101.19       99.15      4.64 o 
   0  -2  13       82.75       78.30      2.92 o 
   1  -2  13      189.14      164.63      6.07 o 
   2  -2  13       93.34       95.03      4.52 o 
   3  -2  13       14.53       12.83      1.65 o 
   4  -2  13        0.96        0.00      1.55 o 
   5  -2  13       13.44       15.17      1.72 o 
   6  -2  13       13.09       17.34      1.54 o 
 -12  -1  13        2.06        0.75      0.88 o 
 -11  -1  13       41.81       46.59      2.58 o 
 -10  -1  13       25.90       25.70      2.22 o 
  -9  -1  13       14.28       17.28      2.03 o 
  -8  -1  13       38.47       33.59      2.74 o 
  -7  -1  13      160.23      145.00      5.75 o 
  -6  -1  13       19.00       18.38      2.01 o 
  -5  -1  13      142.37      134.55      5.33 o 
  -4  -1  13      173.92      179.98      6.14 o 
  -3  -1  13       29.03       30.71      2.49 o 
  -2  -1  13      148.40      159.70      5.70 o 
  -1  -1  13        7.19        7.67      1.44 o 
   0  -1  13      190.78      189.52      4.47 o 
   1  -1  13      459.79      416.93     12.33 o 
   2  -1  13       64.27       73.92      4.00 o 
   3  -1  13       65.12       56.86      3.52 o 
   4  -1  13       10.41       10.69      1.65 o 
   5  -1  13       17.15       14.87      1.81 o 
   6  -1  13        5.92        7.78      1.27 o 
   7  -1  13       35.90       39.26      2.25 o 
 -12   0  13       11.60       11.12      1.81 o 
 -11   0  13       99.04      107.50      2.90 o 
 -10   0  13       12.72       11.01      1.09 o 
  -9   0  13       49.26       41.64      2.13 o 
  -8   0  13       29.27       21.61      1.62 o 
  -7   0  13      174.37      151.93      5.44 o 
  -6   0  13       21.39       23.57      1.65 o 
  -5   0  13        2.80        1.57      0.82 o 
  -4   0  13       11.64       11.45      1.21 o 
  -3   0  13       77.86       76.00      2.80 o 
  -2   0  13       66.88       64.65      2.51 o 
  -1   0  13       93.15       90.04      3.72 o 
   0   0  13      394.66      372.35      8.37 o 
   1   0  13        5.70        3.88      0.79 o 
   2   0  13      292.54      271.45      6.32 o 
   3   0  13       70.17       65.61      2.68 o 
   4   0  13        2.20        1.63      0.66 o 
   5   0  13        1.50        1.11      0.83 o 
   6   0  13       29.81       28.31      1.49 o 
   7   0  13       18.86       17.08      1.16 o 
 -12   1  13        1.89        0.84      0.62 o 
 -11   1  13       41.05       45.61      2.62 o 
 -10   1  13       26.28       25.02      2.30 o 
  -9   1  13       14.35       18.23      2.15 o 
  -8   1  13       38.05       40.50      3.06 o 
  -7   1  13      160.64      142.15      5.61 o 
  -6   1  13       18.87       14.25      2.06 o 
  -5   1  13      142.53      124.06      5.22 o 
  -4   1  13      171.70      158.51      5.75 o 
  -3   1  13       28.72       28.39      2.51 o 
  -2   1  13      149.17      149.40      5.69 o 
  -1   1  13        7.08        5.55      1.39 o 
   0   1  13      190.34      190.29      4.54 o 
   1   1  13      459.98      407.37     12.25 o 
   2   1  13       63.26       57.91      3.47 o 
   3   1  13       66.13       58.84      3.50 o 
   4   1  13        9.99       10.24      1.62 o 
   5   1  13       17.70       14.90      1.63 o 
   6   1  13        5.52        5.75      1.23 o 
   7   1  13       36.48       37.82      2.26 o 
 -11   2  13       19.81       21.72      1.80 o 
 -10   2  13        0.15        1.31      0.69 o 
  -9   2  13       12.59        8.44      1.57 o 
  -8   2  13       11.95       11.02      1.75 o 
  -7   2  13       23.84       27.15      2.60 o 
  -6   2  13      181.59      159.94      6.04 o 
  -5   2  13       49.45       47.80      3.26 o 
  -4   2  13       57.54       44.69      3.27 o 
  -3   2  13      203.81      177.20      6.38 o 
  -2   2  13        3.58        3.84      1.23 o 
  -1   2  13      101.22       91.49      4.59 o 
   0   2  13       82.52       72.96      2.87 o 
   1   2  13      190.77      173.40      6.14 o 
   2   2  13       91.37       82.91      4.22 o 
   3   2  13       14.43       10.55      1.51 o 
   4   2  13        0.98        2.88      0.87 o 
   5   2  13       13.61       16.07      1.62 o 
   6   2  13       12.63       16.25      1.49 o 
 -10   3  13        4.44        5.01      1.10 o 
  -9   3  13        5.63        6.40      1.10 o 
  -8   3  13        1.18        0.36      1.29 o 
  -7   3  13       37.07       41.88      2.90 o 
  -6   3  13        2.14        1.44      1.11 o 
  -5   3  13       18.28       11.94      2.05 o 
  -4   3  13       88.33       80.13      4.18 o 
  -3   3  13       58.30       53.33      3.48 o 
  -2   3  13       19.68       12.75      1.93 o 
  -1   3  13       25.35       28.79      2.72 o 
   0   3  13       27.05       29.40      1.84 o 
   1   3  13        6.23        6.71      1.39 o 
   2   3  13       59.05       69.63      3.61 o 
   3   3  13       23.66       24.54      2.12 o 
   4   3  13        0.23        0.00      0.90 o 
   5   3  13       11.47       14.51      1.49 o 
  -7   4  13       11.60        8.46      1.53 o 
  -6   4  13       35.05       37.20      2.35 o 
  -5   4  13       49.52       49.85      2.90 o 
  -4   4  13       63.35       62.46      3.26 o 
  -3   4  13       78.93       82.03      3.94 o 
  -2   4  13       26.14       28.46      2.37 o 
  -1   4  13       14.59       12.11      1.71 o 
   0   4  13        5.64        5.99      0.78 o 
   1   4  13       23.62       25.65      2.06 o 
   2   4  13       51.44       60.06      2.95 o 
   3   4  13       17.75       21.75      1.70 o 
  -7  -4  14       40.24       45.68      2.50 o 
  -6  -4  14       60.12       60.18      3.09 o 
  -5  -4  14        8.03       11.10      1.57 o 
  -4  -4  14       20.08       23.37      1.92 o 
  -3  -4  14       39.32       40.21      2.56 o 
  -2  -4  14       50.61       48.34      2.83 o 
  -1  -4  14       49.17       49.55      2.90 o 
   0  -4  14        4.14        4.20      0.76 o 
   1  -4  14        8.76        7.76      1.26 o 
  -9  -3  14       11.24        9.73      1.45 o 
  -8  -3  14       36.21       32.79      2.22 o 
  -7  -3  14        2.54        4.87      1.11 o 
  -6  -3  14       11.41       11.00      1.52 o 
  -5  -3  14        2.14        1.40      1.31 o 
  -4  -3  14       59.78       54.95      3.28 o 
  -3  -3  14        7.83        6.88      1.59 o 
  -2  -3  14       43.20       44.25      3.04 o 
  -1  -3  14      109.80      116.17      4.92 o 
   0  -3  14        1.59        2.66      1.21 o 
   1  -3  14        5.55        7.07      1.49 o 
   2  -3  14       13.19       12.49      1.55 o 
   3  -3  14       17.72       17.29      1.68 o 
   4  -3  14       18.29       20.85      1.87 o 
 -11  -2  14       39.61       46.39      2.33 o 
 -10  -2  14        6.13        8.28      1.19 o 
  -9  -2  14       26.51       26.56      2.25 o 
  -8  -2  14        2.15        3.22      0.85 o 
  -7  -2  14      111.02      111.38      4.84 o 
  -6  -2  14       95.61       91.84      4.47 o 
  -5  -2  14      107.81      101.00      4.67 o 
  -4  -2  14      206.43      196.59      6.76 o 
  -3  -2  14       46.05       44.25      3.07 o 
  -2  -2  14        5.29        6.70      1.61 o 
  -1  -2  14       66.60       63.69      3.84 o 
   0  -2  14      159.79      157.88      4.20 o 
   1  -2  14       26.67       22.06      2.17 o 
   2  -2  14       72.88       60.03      3.55 o 
   3  -2  14        7.99        6.67      1.48 o 
   4  -2  14       20.23       21.82      1.84 o 
   5  -2  14        9.19        9.51      1.42 o 
 -11  -1  14       25.73       28.07      2.10 o 
 -10  -1  14        2.62        2.57      0.93 o 
  -9  -1  14       32.47       38.45      2.75 o 
  -8  -1  14       75.62       62.22      3.74 o 
  -7  -1  14       84.15       79.95      4.19 o 
  -6  -1  14       52.02       41.53      3.11 o 
  -5  -1  14      140.59      137.87      5.56 o 
  -4  -1  14      199.87      189.47      6.53 o 
  -3  -1  14      445.90      436.40     12.88 o 
  -2  -1  14      184.22      176.05      6.41 o 
  -1  -1  14      134.03      127.23      5.28 o 
   0  -1  14      309.17      294.43     10.09 o 
   1  -1  14      166.53      152.23      5.83 o 
   2  -1  14       58.37       57.66      3.65 o 
   3  -1  14       37.80       44.55      2.99 o 
   4  -1  14       21.55       20.53      1.88 o 
   5  -1  14       80.58       81.99      3.52 o 
   6  -1  14        0.43        1.28      0.55 o 
 -11   0  14       40.07       44.32      2.85 o 
 -10   0  14        2.19        1.11      1.18 o 
  -9   0  14      141.71      114.85      3.43 o 
  -8   0  14       23.06       24.17      1.65 o 
  -7   0  14      248.26      224.91      8.35 o 
  -6   0  14       99.86       92.26      3.42 o 
  -5   0  14       82.18       79.20      4.11 o 
  -4   0  14       21.11       26.06      1.67 o 
  -3   0  14        0.42        0.55      0.80 o 
  -2   0  14      155.33      164.39      4.80 o 
  -1   0  14      590.88      628.31     13.42 o 
   0   0  14       35.65       40.91      1.52 o 
   1   0  14       80.94       74.07      6.83 o 
   2   0  14       54.11       47.72      2.35 o 
   3   0  14        8.21       10.64      1.07 o 
   4   0  14       15.54       15.00      1.33 o 
   5   0  14        0.87        0.99      0.78 o 
   6   0  14       27.42       27.29      1.47 o 
 -11   1  14       25.61       27.37      2.15 o 
 -10   1  14        2.60        0.36      1.82 o 
  -9   1  14       32.35       35.69      2.65 o 
  -8   1  14       76.30       68.34      3.83 o 
  -7   1  14       84.54       76.21      4.13 o 
  -6   1  14       51.74       43.11      3.07 o 
  -5   1  14      141.14      140.65      5.55 o 
  -4   1  14      199.50      184.31      6.53 o 
  -3   1  14      446.82      438.23     13.08 o 
  -2   1  14      184.42      178.78      6.37 o 
  -1   1  14      135.09      136.74      5.49 o 
   0   1  14      307.06      296.29      8.79 o 
   1   1  14      164.68      151.41      5.85 o 
   2   1  14       58.48       56.70      3.49 o 
   3   1  14       37.91       39.71      2.92 o 
   4   1  14       21.66       20.06      2.09 o 
   5   1  14       81.20       86.17      3.60 o 
   6   1  14        0.48        1.84      0.73 o 
 -11   2  14       39.12       41.92      2.26 o 
 -10   2  14        6.26        4.97      1.30 o 
  -9   2  14       26.26       29.02      2.15 o 
  -8   2  14        2.08        1.29      1.67 o 
  -7   2  14      110.26       95.28      4.67 o 
  -6   2  14       95.15       89.09      4.40 o 
  -5   2  14      108.85      102.57      4.88 o 
  -4   2  14      206.44      180.08      6.52 o 
  -3   2  14       44.89       41.18      3.20 o 
  -2   2  14        5.34        5.17      1.69 o 
  -1   2  14       66.19       63.48      3.80 o 
   0   2  14      160.05      155.32      4.15 o 
   1   2  14       25.91       23.83      2.39 o 
   2   2  14       73.04       68.27      3.76 o 
   3   2  14        7.91        7.60      1.47 o 
   4   2  14       20.09       27.14      2.03 o 
   5   2  14        9.45        8.82      1.35 o 
  -9   3  14       10.98       12.96      1.62 o 
  -8   3  14       36.10       34.08      2.39 o 
  -7   3  14        2.66        4.22      1.02 o 
  -6   3  14       11.49        8.04      1.64 o 
  -5   3  14        2.30        3.22      0.76 o 
  -4   3  14       60.09       51.79      3.25 o 
  -3   3  14        8.05        7.60      1.59 o 
  -2   3  14       42.88       45.16      3.14 o 
  -1   3  14      109.53      111.34      4.78 o 
   0   3  14        1.69        1.10      0.75 o 
   1   3  14        5.58        6.07      1.37 o 
   2   3  14       13.35       11.29      1.56 o 
   3   3  14       17.63       23.49      1.79 o 
   4   3  14       18.12       19.95      1.76 o 
  -7   4  14       40.44       34.62      2.23 o 
  -6   4  14       59.91       58.40      3.06 o 
  -5   4  14        8.29       10.77      1.46 o 
  -4   4  14       20.46       20.15      2.09 o 
  -3   4  14       38.99       43.25      2.67 o 
  -2   4  14       51.00       51.54      2.95 o 
  -1   4  14       49.00       49.97      2.82 o 
   0   4  14        4.00        3.37      0.68 o 
   1   4  14        9.02        9.30      1.20 o 
  -6  -4  15       11.82       17.80      1.58 o 
  -5  -4  15        0.97       -1.19      1.19 o 
  -4  -4  15        7.74        5.82      1.49 o 
  -3  -4  15        8.75       12.79      1.75 o 
  -2  -4  15        2.41        3.60      0.90 o 
   0  -4  15        6.23        8.42      1.53 o 
  -9  -3  15       24.94       27.57      1.87 o 
  -8  -3  15       20.14       21.96      1.97 o 
  -7  -3  15        0.95       -0.85      1.10 o 
  -6  -3  15       23.43       24.40      2.08 o 
  -5  -3  15       39.01       41.96      2.71 o 
  -4  -3  15       21.13       19.99      2.14 o 
  -3  -3  15        0.40        0.43      1.55 o 
  -2  -3  15       38.81       35.07      2.86 o 
  -1  -3  15        2.73        6.23      1.09 o 
   0  -3  15       38.16       37.73      1.91 o 
   1  -3  15        0.82        1.63      0.74 o 
   2  -3  15        2.15        3.09      0.82 o 
   3  -3  15       13.46       16.13      1.72 o 
 -10  -2  15       29.13       26.30      2.02 o 
  -9  -2  15       20.98       23.17      1.99 o 
  -8  -2  15        2.64        2.34      1.18 o 
  -7  -2  15        9.34       11.03      1.74 o 
  -6  -2  15       21.25       20.04      2.25 o 
  -5  -2  15       70.00       78.33      4.18 o 
  -4  -2  15      148.97      143.56      5.69 o 
  -3  -2  15       36.36       36.24      2.77 o 
  -2  -2  15       15.70       17.05      2.16 o 
  -1  -2  15       65.05       65.78      3.79 o 
   0  -2  15       23.02       18.60      1.62 o 
   1  -2  15       11.42       15.72      1.84 o 
   2  -2  15        9.19        8.73      1.48 o 
   3  -2  15       27.93       25.89      2.16 o 
   4  -2  15       11.82       15.08      1.58 o 
 -11  -1  15       11.11       12.22      1.46 o 
 -10  -1  15       12.10       11.85      1.52 o 
  -9  -1  15       53.68       57.96      3.31 o 
  -8  -1  15        2.19        0.72      1.05 o 
  -7  -1  15       17.15       20.09      2.14 o 
  -6  -1  15      137.02      130.90      5.46 o 
  -5  -1  15      139.38      145.08      5.73 o 
  -4  -1  15       18.89       16.82      2.23 o 
  -3  -1  15      418.49      438.35     13.11 o 
  -2  -1  15       54.04       53.01      3.38 o 
  -1  -1  15       13.11       11.85      2.05 o 
   0  -1  15       58.85       62.44      3.05 o 
   1  -1  15       54.92       50.75      3.32 o 
   2  -1  15       96.90       93.48      4.36 o 
   3  -1  15       17.45       16.43      1.79 o 
   4  -1  15       29.77       27.10      2.06 o 
   5  -1  15       15.92       16.28      1.72 o 
 -11   0  15      108.44      125.68      3.26 o 
 -10   0  15       37.68       40.97      1.83 o 
  -9   0  15        0.00        0.55      1.49 o 
  -8   0  15        0.04       -1.12      1.12 o 
  -7   0  15       53.17       48.52      2.35 o 
  -6   0  15       27.77       24.10      2.64 o 
  -5   0  15        2.74        2.70      1.82 o 
  -4   0  15      450.52      448.81      9.43 o 
  -3   0  15      283.15      283.96      6.84 o 
  -2   0  15       23.83       25.15      1.86 o 
  -1   0  15     1753.23     1671.09     23.99 o 
   0   0  15      133.41      124.33      2.64 o 
   1   0  15      205.17      199.72      5.24 o 
   2   0  15       23.46       21.50      1.64 o 
   3   0  15       43.04       44.49      2.08 o 
   4   0  15       11.86       10.55      1.03 o 
   5   0  15       42.50       40.74      1.63 o 
 -11   1  15       10.87       12.84      1.46 o 
 -10   1  15       11.93       11.52      1.45 o 
  -9   1  15       53.94       58.06      3.18 o 
  -8   1  15        2.16        4.74      1.21 o 
  -7   1  15       17.21       14.31      1.88 o 
  -6   1  15      137.08      122.12      5.22 o 
  -5   1  15      139.13      129.09      5.53 o 
  -4   1  15       19.27       17.69      2.24 o 
  -3   1  15      418.95      412.49     12.91 o 
  -2   1  15       55.54       49.42      3.48 o 
  -1   1  15       13.01       16.99      2.20 o 
   0   1  15       59.43       59.20      2.58 o 
   1   1  15       53.93       50.90      3.29 o 
   2   1  15       96.18       99.61      4.51 o 
   3   1  15       17.76       19.30      1.96 o 
   4   1  15       29.83       26.71      2.02 o 
   5   1  15       15.81       20.01      1.69 o 
 -10   2  15       29.18       23.86      2.04 o 
  -9   2  15       20.89       19.82      1.92 o 
  -8   2  15        2.64        3.01      1.04 o 
  -7   2  15        9.05       11.54      1.68 o 
  -6   2  15       21.67       20.32      2.18 o 
  -5   2  15       70.54       71.91      4.08 o 
  -4   2  15      148.69      136.89      5.63 o 
  -3   2  15       36.72       30.63      2.98 o 
  -2   2  15       15.97       17.29      2.07 o 
  -1   2  15       66.10       59.93      3.71 o 
   0   2  15       23.28       18.06      1.98 o 
   1   2  15       11.35        8.88      1.53 o 
   2   2  15        9.22        8.04      1.21 o 
   3   2  15       28.10       30.72      2.19 o 
   4   2  15       11.89       14.06      1.66 o 
  -9   3  15       24.60       22.55      1.71 o 
  -8   3  15       20.17       18.90      1.76 o 
  -7   3  15        0.85        2.50      0.92 o 
  -6   3  15       24.13       20.68      1.95 o 
  -5   3  15       38.94       37.64      2.74 o 
  -4   3  15       21.46       16.51      2.06 o 
  -3   3  15        0.52       -0.37      1.54 o 
  -2   3  15       38.74       36.55      2.77 o 
  -1   3  15        2.71        2.32      1.17 o 
   0   3  15       37.98       38.15      1.89 o 
   1   3  15        0.81        1.49      0.80 o 
   2   3  15        2.26        1.71      1.97 o 
   3   3  15       13.31       20.05      1.85 o 
  -6   4  15       11.78       17.82      1.48 o 
  -5   4  15        1.15       -0.95      1.16 o 
  -4   4  15        7.76        7.74      1.19 o 
  -3   4  15        8.65        9.61      1.76 o 
  -2   4  15        2.49        1.51      0.97 o 
  -1   4  15        7.87        8.65      1.47 o 
   0   4  15        6.25        7.03      0.88 o 
  -8  -3  16        1.28        1.35      0.81 o 
  -7  -3  16        0.11        0.13      0.88 o 
  -6  -3  16        5.48        4.78      1.21 o 
  -5  -3  16       14.70       19.66      1.92 o 
  -4  -3  16        9.05        8.78      1.29 o 
  -3  -3  16      107.34      120.13      4.60 o 
  -2  -3  16       32.05       29.69      2.52 o 
  -1  -3  16       16.71       17.46      1.77 o 
   0  -3  16       20.04       23.27      1.41 o 
   1  -3  16        9.70       11.22      1.53 o 
   2  -3  16        5.33        6.92      1.31 o 
 -10  -2  16       10.82       11.62      1.41 o 
  -9  -2  16        4.10        3.27      1.25 o 
  -8  -2  16       10.55       10.97      1.66 o 
  -7  -2  16        9.56       12.03      1.77 o 
  -6  -2  16        3.38        1.73      1.17 o 
  -5  -2  16       41.68       36.93      2.95 o 
  -4  -2  16       34.57       29.81      2.76 o 
  -3  -2  16        1.64        0.19      1.41 o 
  -2  -2  16       42.87       42.68      3.12 o 
  -1  -2  16       16.93       15.92      2.13 o 
   0  -2  16        6.59        7.59      0.94 o 
   1  -2  16        7.59        8.10      1.60 o 
   2  -2  16       45.33       45.05      2.71 o 
   3  -2  16       65.54       70.92      3.39 o 
   4  -2  16        6.95        5.89      1.21 o 
 -10  -1  16        4.66        6.08      1.22 o 
  -9  -1  16        6.36        5.90      1.42 o 
  -8  -1  16        2.19        2.32      1.02 o 
  -7  -1  16        2.57        1.46      1.13 o 
  -6  -1  16      168.96      158.16      5.85 o 
  -5  -1  16       31.96       40.65      3.12 o 
  -4  -1  16      158.43      161.51      6.21 o 
  -3  -1  16       18.50       21.75      2.35 o 
  -2  -1  16        9.51        8.96      1.53 o 
  -1  -1  16      135.58      143.84      5.62 o 
   0  -1  16      153.97      154.35     11.88 o 
   1  -1  16       95.90      102.92      4.55 o 
   2  -1  16       24.54       22.98      2.13 o 
   3  -1  16       35.20       32.48      2.29 o 
   4  -1  16       15.75       18.96      1.69 o 
 -11   0  16        0.00        0.63      0.57 o 
 -10   0  16        0.24        0.23      0.90 o 
  -9   0  16        0.06        0.67      0.64 o 
  -8   0  16        5.12        4.12      0.85 o 
  -7   0  16        2.88        4.31      1.70 o 
  -6   0  16        7.72        7.33      1.27 o 
  -5   0  16        6.38        5.40      0.78 o 
  -4   0  16       44.85       44.37      2.35 o 
  -3   0  16      882.20      888.02     16.57 o 
  -2   0  16      182.67      187.02      9.39 o 
  -1   0  16        0.00        0.51      1.09 o 
   0   0  16       21.09       23.38      1.15 o 
   1   0  16        6.82        6.32      0.97 o 
   2   0  16       11.90       13.60      1.29 o 
   3   0  16      131.88      129.90      4.84 o 
   4   0  16       34.82       37.89      2.65 o 
   5   0  16        0.20        0.29      0.57 o 
 -10   1  16        4.78        3.41      1.16 o 
  -9   1  16        6.31        3.98      1.28 o 
  -8   1  16        2.02        1.67      0.88 o 
  -7   1  16        2.49        1.66      1.15 o 
  -6   1  16      169.47      163.42      5.98 o 
  -5   1  16       31.81       37.82      3.04 o 
  -4   1  16      158.03      166.00      6.24 o 
  -3   1  16       18.20       19.27      2.36 o 
  -2   1  16        9.29       11.32      1.69 o 
  -1   1  16      134.71      132.38      5.43 o 
   0   1  16      153.99      151.42      4.04 o 
   1   1  16       94.63       96.36      4.46 o 
   2   1  16       25.44       28.88      2.28 o 
   3   1  16       34.85       30.87      2.36 o 
   4   1  16       15.72       17.19      1.67 o 
 -10   2  16       10.82       10.84      1.14 o 
  -9   2  16        4.13        5.37      1.14 o 
  -8   2  16       10.81        9.98      1.36 o 
  -7   2  16        9.48        8.65      1.42 o 
  -6   2  16        3.46        1.31      1.70 o 
  -5   2  16       40.45       36.97      2.79 o 
  -4   2  16       34.96       30.33      2.68 o 
  -3   2  16        1.58        1.44      2.21 o 
  -2   2  16       42.65       38.36      3.00 o 
  -1   2  16       16.45       14.98      1.95 o 
   0   2  16        6.68        7.63      1.03 o 
   1   2  16        7.52        7.92      1.45 o 
   2   2  16       45.15       46.95      2.76 o 
   3   2  16       64.36       68.75      3.31 o 
   4   2  16        7.01        6.53      1.12 o 
  -8   3  16        1.32        2.69      0.81 o 
  -7   3  16        0.08        1.90      0.77 o 
  -6   3  16        5.56        0.95      1.83 o 
  -5   3  16       14.31       18.07      1.81 o 
  -4   3  16        9.08        7.99      1.54 o 
  -3   3  16      107.45      112.37      4.42 o 
  -2   3  16       32.15       33.30      2.39 o 
  -1   3  16       16.60       19.50      1.87 o 
   0   3  16       19.82       18.44      1.29 o 
   1   3  16        9.50       13.43      1.62 o 
   2   3  16        5.07        5.56      1.25 o 
  -7  -3  17        4.48        5.52      1.18 o 
  -6  -3  17        5.60        5.81      1.13 o 
  -5  -3  17        4.22        5.32      1.21 o 
  -4  -3  17        2.84        2.23      1.12 o 
  -3  -3  17        7.65        7.85      1.29 o 
  -2  -3  17       26.80       30.14      2.38 o 
  -1  -3  17       79.35       87.93      3.76 o 
   0  -3  17       37.20       36.60      3.41 o 
  -9  -2  17        8.18        9.35      1.30 o 
  -8  -2  17       14.05       18.36      1.87 o 
  -7  -2  17       84.23       92.26      3.94 o 
  -6  -2  17       93.60      100.43      4.20 o 
  -5  -2  17       89.22       92.78      4.21 o 
  -4  -2  17       32.19       36.20      2.74 o 
  -3  -2  17      104.61      119.67      4.90 o 
  -2  -2  17      103.77      114.65      4.72 o 
  -1  -2  17        7.20        9.14      1.55 o 
   0  -2  17       27.53       32.83      1.91 o 
   1  -2  17       26.45       28.89      2.05 o 
   2  -2  17       58.96       60.15      3.00 o 
 -10  -1  17        5.06        5.95      0.95 o 
  -9  -1  17        7.63        9.94      1.23 o 
  -8  -1  17       16.00       16.61      1.76 o 
  -7  -1  17       38.78       37.46      2.65 o 
  -6  -1  17       30.91       39.66      2.87 o 
  -5  -1  17      179.64      194.41      6.53 o 
  -4  -1  17       68.10       67.77      3.92 o 
  -3  -1  17      162.43      175.45      6.25 o 
  -2  -1  17       45.41       54.23      3.50 o 
  -1  -1  17      101.66      114.81      4.86 o 
   0  -1  17      162.89      167.90      5.56 o 
   1  -1  17       73.79       73.11      3.59 o 
   2  -1  17       14.15       13.39      1.59 o 
   3  -1  17       38.23       39.24      2.50 o 
 -10   0  17        0.42       -0.21      0.58 o 
  -9   0  17       21.60       20.02      1.88 o 
  -8   0  17        8.82        9.64      0.97 o 
  -7   0  17        4.92        4.39      0.94 o 
  -6   0  17        2.60        0.96      0.99 o 
  -5   0  17       46.42       39.74      2.19 o 
  -4   0  17       37.43       42.20      2.20 o 
  -3   0  17        4.56        4.48      2.07 o 
  -2   0  17      295.06      315.17      6.76 o 
  -1   0  17       33.88       33.40      1.94 o 
   0   0  17        4.80        3.92      0.96 o 
   1   0  17        3.19        4.09      0.80 o 
   2   0  17       26.23       23.53      1.36 o 
   3   0  17        0.75        2.35      0.93 o 
   4   0  17      158.16      187.53     16.58 o 
 -10   1  17        5.02        4.54      0.97 o 
  -9   1  17        7.68        6.32      1.40 o 
  -8   1  17       15.56       17.01      1.82 o 
  -7   1  17       38.80       38.87      2.73 o 
  -6   1  17       30.83       30.88      2.62 o 
  -5   1  17      179.11      180.65      6.35 o 
  -4   1  17       67.99       61.58      3.67 o 
  -3   1  17      162.40      172.41      6.14 o 
  -2   1  17       45.98       45.30      3.17 o 
  -1   1  17      102.05      111.00      4.86 o 
   0   1  17      162.01      165.28      4.29 o 
   1   1  17       72.64       72.83      3.56 o 
   2   1  17       13.80       13.11      1.61 o 
   3   1  17       38.60       43.70      2.67 o 
  -9   2  17        8.00        8.04      1.24 o 
  -8   2  17       13.92       14.16      1.74 o 
  -7   2  17       84.25       79.93      3.76 o 
  -6   2  17       93.12       92.47      4.10 o 
  -5   2  17       89.43       96.06      4.27 o 
  -4   2  17       32.05       37.24      2.72 o 
  -3   2  17      105.52      110.15      4.72 o 
  -2   2  17      103.48      109.86      4.54 o 
  -1   2  17        6.93        9.36      1.62 o 
   0   2  17       27.88       30.67      1.59 o 
   1   2  17       26.92       31.33      2.12 o 
   2   2  17       59.02       71.50      3.21 o 
  -7   3  17        4.65        3.90      0.93 o 
  -6   3  17        5.55        7.58      1.19 o 
  -5   3  17        4.24        1.41      1.52 o 
  -4   3  17        2.94        1.19      1.89 o 
  -3   3  17        7.58        6.06      1.27 o 
  -2   3  17       26.79       33.79      2.50 o 
  -1   3  17       79.48       78.30      3.62 o 
   0   3  17       37.04       37.64      2.14 o 
  -5  -3  18        1.87       -0.49      0.85 o 
  -4  -3  18       17.39       18.99      1.70 o 
  -3  -3  18       29.32       26.41      2.00 o 
  -2  -3  18       35.40       39.14      2.43 o 
  -8  -2  18        6.40       11.86      1.35 o 
  -7  -2  18        4.28        6.79      1.26 o 
  -6  -2  18       16.57       16.62      1.78 o 
  -5  -2  18       49.78       48.16      2.76 o 
  -4  -2  18        0.64        1.28      0.74 o 
  -3  -2  18       61.44       57.11      3.14 o 
  -2  -2  18       10.70       11.79      1.57 o 
  -1  -2  18       29.71       31.19      2.24 o 
   0  -2  18        2.72        4.53      0.72 o 
   1  -2  18       16.84       18.53      1.75 o 
  -9  -1  18        6.97        9.00      1.27 o 
  -8  -1  18       38.92       44.37      2.53 o 
  -7  -1  18       33.42       30.97      2.36 o 
  -6  -1  18       24.29       28.06      2.36 o 
  -5  -1  18       15.53       21.73      2.00 o 
  -4  -1  18      123.05      121.94      5.01 o 
  -3  -1  18       22.13       30.38      2.46 o 
  -2  -1  18       18.68       21.94      2.26 o 
  -1  -1  18       59.40       71.42      3.61 o 
   0  -1  18       77.47       71.82      4.04 o 
   1  -1  18        3.71        3.30      0.63 o 
   2  -1  18        5.46        7.83      1.31 o 
  -9   0  18       20.72       19.09      1.29 o 
  -8   0  18      143.08      155.58      4.68 o 
  -7   0  18       14.63       15.72      1.23 o 
  -6   0  18       12.79       14.95      1.21 o 
  -5   0  18        0.83        1.45      1.43 o 
  -4   0  18        0.04       -0.54      0.82 o 
  -3   0  18      104.90      122.30      3.56 o 
  -2   0  18        1.51        1.84      1.02 o 
  -1   0  18        9.77       12.07      1.19 o 
   0   0  18        1.37        0.92      0.73 o 
   1   0  18        0.77        1.32      0.51 o 
   2   0  18       45.79       61.25      2.22 o 
   3   0  18       29.87       37.29      3.84 o 
  -9   1  18        7.11        7.01      1.13 o 
  -8   1  18       38.77       39.91      2.45 o 
  -7   1  18       33.39       28.35      2.23 o 
  -6   1  18       24.10       22.45      2.01 o 
  -5   1  18       15.70       17.11      2.10 o 
  -4   1  18      123.67      126.29      4.94 o 
  -3   1  18       21.78       23.20      2.02 o 
  -2   1  18       19.09       20.31      2.16 o 
  -1   1  18       60.07       65.72      3.50 o 
   0   1  18       77.90       78.13      3.58 o 
   1   1  18        3.89        0.61      1.14 o 
   2   1  18        5.16        5.41      1.16 o 
  -8   2  18        6.50        6.70      1.24 o 
  -7   2  18        4.15        4.23      1.12 o 
  -6   2  18       16.85       17.95      1.67 o 
  -5   2  18       49.67       46.15      2.77 o 
  -4   2  18        0.72        1.72      0.86 o 
  -3   2  18       61.19       61.50      3.21 o 
  -2   2  18       10.55        9.61      1.43 o 
  -1   2  18       29.35       29.24      2.14 o 
   0   2  18        2.82        2.80      0.71 o 
   1   2  18       16.67       20.15      1.74 o 
  -5   3  18        1.84        0.19      1.19 o 
  -4   3  18       17.35       18.37      1.64 o 
  -3   3  18       29.47       23.70      1.96 o 
  -2   3  18       36.15       38.55      2.23 o 
  -6  -2  19       20.23       21.04      1.86 o 
  -5  -2  19       21.11       29.03      2.16 o 
  -4  -2  19       24.51       25.46      2.28 o 
  -3  -2  19        7.24       12.22      1.41 o 
  -2  -2  19       10.15       10.11      1.51 o 
  -1  -2  19       49.11       64.07      2.96 o 
  -8  -1  19       25.42       28.64      1.97 o 
  -7  -1  19       20.74       26.51      2.06 o 
  -6  -1  19        8.79       14.19      1.49 o 
  -5  -1  19       44.97       51.99      2.97 o 
  -4  -1  19        3.88        5.42      1.12 o 
  -3  -1  19       20.08       25.50      2.19 o 
  -2  -1  19        1.22        0.68      0.97 o 
  -1  -1  19       18.39       22.28      1.82 o 
   0  -1  19       27.50       31.77      1.60 o 
   1  -1  19       23.56       22.71      1.78 o 
  -8   0  19       44.17       46.22      1.93 o 
  -7   0  19        7.74        7.08      0.93 o 
  -6   0  19       82.39       88.55      4.60 o 
  -5   0  19       44.09       48.83      2.03 o 
  -4   0  19       19.04       18.84      1.38 o 
  -3   0  19        0.99        1.88      0.76 o 
  -2   0  19       29.82       32.32      3.30 o 
  -1   0  19       46.41       56.97      3.86 o 
   0   0  19       36.03       38.68      1.32 o 
   1   0  19       12.37       16.43      2.65 o 
  -8   1  19       25.38       23.39      1.96 o 
  -7   1  19       21.00       20.96      2.06 o 
  -6   1  19        8.73       10.88      1.48 o 
  -5   1  19       45.52       45.41      2.78 o 
  -4   1  19        3.90        6.71      1.04 o 
  -3   1  19       19.88       25.09      2.00 o 
  -2   1  19        1.21       -0.28      1.54 o 
  -1   1  19       18.55       21.29      1.82 o 
   0   1  19       27.61       34.70      1.68 o 
   1   1  19       23.41       26.14      1.81 o 
  -6   2  19       20.33       19.08      1.70 o 
  -5   2  19       21.19       27.23      2.35 o 
  -4   2  19       24.75       20.43      2.09 o 
  -3   2  19        7.30        7.06      1.23 o 
  -2   2  19       10.11       12.17      1.40 o 
  -1   2  19       48.93       48.85      2.64 o 
  -6  -1  20        5.31        5.86      1.14 o 
  -5  -1  20        6.35        7.89      1.22 o 
  -4  -1  20       21.49       28.50      2.04 o 
  -3  -1  20       38.87       52.37      2.85 o 
  -2  -1  20        3.98        4.85      1.01 o 
  -1  -1  20       12.78       13.44      1.46 o 
  -7   0  20        0.18        0.13      0.45 o 
  -6   0  20       10.09       15.00      1.07 o 
  -5   0  20       31.97       36.96      1.76 o 
  -4   0  20        5.49        5.43      0.96 o 
  -3   0  20        8.88        9.16      1.02 o 
  -2   0  20        2.97        1.52      1.51 o 
  -1   0  20        6.91        7.40      0.86 o 
   0   0  20       11.14       12.22      0.63 o 
  -6   1  20        5.36        5.71      1.06 o 
  -5   1  20        6.57        6.11      1.29 o 
  -4   1  20       21.72       23.46      2.00 o 
  -3   1  20       38.98       51.59      2.82 o 
  -2   1  20        4.00        3.28      0.91 o 
  -1   1  20       12.99        9.12      1.21 o 
                                                 
